# Supplementary material for: Quasi-species prevalence and clinical impact of evolving SARS-CoV-2 lineages in European COVID-19 cohorts, January 2020 to February 2022
Source: Euro Surveill. 2025 Mar 13;30(10):2400038. doi: 10.2807/1560-7917.ES.2025.30.10.2400038 (PMC11912139; doi:10.2807/1560-7917.ES.2025.30.10.2400038)
Supplement: Supplementary Tables [file 2400038_SupplementaryTables.xlsx]

## Sheet: Disclaimer
This supplementary material is hosted by Eurosurveillance as supporting information alongside the article "Quasi-species prevalence and clinical impact of evolving SARS-CoV-2 lineages in European COVID-19 cohorts, January 2020—February 2022", on behalf of the authors, who remain responsible for the accuracy and appropriateness of the content. The same standards for ethics, copyright, attributions…

## Sheet: Sup. Table 1
NCBI reference						Finkel et al. 2020
Product	Abbreviation	Protein type	Position Start	Position End	Gene	Gene
leader protein	leader	ancillary	266	805	ORF1ab (266, 21,522)	ORF1a (266 – 13,468)
nsp2	nsp2	ancillary	806	2719
nsp3	nsp3	ancillary	2720	8554
nsp4	nsp4	ancillary	8555	10054
3C-like proteinase	proteinase	ancillary	10055	10972
nsp6	nsp6	ancillary	10973	11842
nsp7	nsp7	ancillary	11843	12091
nsp8	nsp8	ancillary	12092	12685
nsp9	nsp9	ancillary	12686	13024
nsp10	nsp10	ancillary	13025	13441
nsp11	nsp11	ancillary	13442	13480
RNA-dependent polymerase	polymerase	ancillary	13442	13468
		ancillary	13468	16236		ORF1b (13,468 – 21,555)
helicase	helicase	ancillary	16237	18039
3'-to-5' exonuclease	exonuclease	ancillary	18040	19620
endoRNAse	endoRNAse	ancillary	19621	20658
2'-O-ribose methyltransferase	methyltransferase	ancillary	20659	21552
spike glycoprotein	S	structural	21563	25384
ORF3a	ORF3a	ancillary	25393	26220
envelope protein	E	structural	26245	26472
membrane glycoprotein	M	structural	26523	27191
ORF6	ORF6	ancillary	27202	27387
ORF7a	ORF7a	ancillary	27394	27759
ORF7b	ORF7b	ancillary	27756	27887
ORF8	ORF8	ancillary	27894	28259
Nucleocapsid phosprotein	N	structural	28274	29533
ORF10	ORF10	ancillary	29558	29674

## Sheet: Sup. Table 2
NextStrain clade	Pangolin Lineage	Count
		N	%
19A	Total	12	0.68
20A	Total	238	13.5
	B.1	112	6.36
	B.1.221	49	2.78
	B.1.416.1	32	1.82
20A/EU2	Total	56	3.18
	B.1.160	54	3.06
20B	Total	71	4.03
	B.1.1	30	1.7
20C	Total	23	1.31
20E/EU1	Total	279	15.8
	B.1.177	216	12.3
20I/Alpha	Total	290	16.5
	B.1.1.7	269	15.3
21I/Delta	Total	60	3.41
	AY.9.2	49	2.78
21J/Delta	Total	507	28.8
	AY.43	131	7.43
	AY.4	102	5.79
	AY.122	62	3.52
	AY.4.2.3	26	1.48
21K/Omicron	Total	215	12.2
	BA.1.1	73	4.14
	BA.1.17.2	41	2.33
	BA.1	39	2.21
21L/Omicron	Total	11	0.62
Total		1762	100

## Sheet: Sup. Table 3
Patient characteristics	19A (N = 12)		20A (N = 238)		20A/EU2 (N = 56)		20B (N = 71)		20C (N =23)		20E/EU1 (N = 279)		20I/Alpha (N = 290)		21I/Delta (N = 60)		21J/Delta (N = 507)		21K/Omicron (N = 215)		21L/Omicron (N = 11)
	N	%	N	%	N	%	N	%	N	%	N	%	N	%	N	%	N	%	N	%	N	%
Admission
Male sex, n (%)	6	50	148	62	32	57	37	52	16	70	135	48	167	58	30	50	259	51	90	42	5	45
Age, median [IQR]	61 [43-70]	na	64 [47-77]	na	60 [39-72]	na	58 [45-73]	na	54 [36-67]	na	61 [42-79]	na	64 [51-75]	na	62 [47-75]	na	56 [45-69]	na	56 [39-68]	na	72 [64-75]	na
Viral loads (Ct), median [IQR]	23.5 [21.8-25.8]	na	21.0 [17.4-24.4]	na	19.5 [16.5-23.9]	na	18.5 [15.2-23.5]	na	22.4 [21.2-23.8]	na	19.3 [16.1-22.8]	na	19.3 [16.0-23.0]	na	17.0 [14.0-20.0]	na	17.0 [14.0-20.0]	na	16.0 [14.5-19.0]	na	15.0 [14.2-16.0]	na
Comorbidities
Cardiovascular disease, n (%)	na	na	76	46	12	41	25	44	2	50	109	44	60	40	26	50	172	44	58	45	2	33
Diabetes, n (%)	na	na	35	20	5	16	9	16	3	43	40	16	54	22	6	12	50	13	23	17	4	44
Chronic pulmonary disease, n (%)	na	na	19	11	3	10	7	12	0	0	42	17	17	7	11	21	63	16	20	15	1	12
Chronic kidney disease, n (%)	na	na	21	13	4	14	4	7	0	0	12	5	25	10	2	4	23	6	12	9	1	14
Chronic liver disease, n (%)	0	0	5	3	1	3	2	3	0	0	11	4	4	4	0	0	7	2	2	2	1	50
Psychiatric disorder, n (%)	na	na	13	8	1	3	6	11	0	0	33	13	12	5	3	6	20	5	2	1	0	0
Neurological disorders, n (%)	na	na	21	13	3	10	9	16	0	0	50	20	13	5	6	12	16	4	9	7	0	0
Autoinflammatory disease, n (%)	na	na	5	3	0	0	1	2	1	11	11	4	21	8	4	8	11	3	15	11	3	30
Immunosuppression, n (%)	na	na	4	2	1	3	4	7	0	0	4	2	26	10	7	14	42	12	67	50	4	40
HIV, n (%)	0	0	0	0	0	0	0	0	0	0	1	0	1	1	0	0	2	4	2	3	0	0
Transplant, n (%)	0	0	4	2	1	2	0	0	2	9	4	2	2	2	0	0	9	6	14	10	0	0
Cancer, n (%)	0	0	20	10	5	12	11	17	3	18	15	6	10	9	0	0	2	6	14	28	0	0
COVID-19 disease severity
WHO-scale disease severity
Mild disease, n (%)	5	42	79	33	23	41	28	39	9	39	125	45	163	56	55	92	400	79	195	91	8	73
Moderate disease, n (%)	2	17	60	25	7	12	18	25	5	22	63	23	64	22	2	3	60	12	16	7	2	18
Severe disease, n (%)	2	17	23	10	9	16	9	13	5	22	15	5	29	10	3	5	37	7	3	1	1	9
Death, n (%)	3	25	76	32	17	30	16	23	4	17	76	27	34	12	0	0	10	2	1	0	0	0
Hospitalization, n (%)	7	58	159	67	33	59	42	59	14	61	154	55	127	44	5	8	111	22	21	10	3	27
Duration in days, median [IQR]	15 [9-21]	na	10 [7-21]	na	11 [5-27]	na	11 [6-19]	na	12 [4-18]	na	10 [6-20]	na	10 [7-19]	na	10 [10-10]	na	9 [4-15]	na	9 [4-20]	na	na	na
ICU admission, n (%)	5	71	52	33	19	59	10	25	8	57	38	25	35	29	2	40	27	25	4	21	1	33
Duration in days, median [IQR]	7 [6-9]	na	15 [9-24]	na	9 [7-18]	na	8 [4-9]	na	20 [20-21]	na	13 [6-22]	na	16 [8-23]	na	na	na	10 [7-13]	na	5 [5-8]	na	na	na
Treatment
Corticosteroids, n (%)	0	0	55	31	10	34	19	32	1	12	94	38	67	35	10	19	93	24	8	7	0	0
Antiviral agent, n (%)	1	33	60	32	7	18	11	18	4	29	26	10	17	8	1	2	17	4	22	17	0	0
Immunomodulator, n (%)	0	0	19	10	5	14	4	7	0	0	12	5	8	4	0	0	8	2	0	0	0	0
Hydroxychloroquine, n (%)	0	0	63	34	1	3	13	21	3	21	1	0	0	0	0	0	1	0	0	0	0	0
Azithromycin, n (%)	na	na	8	5	4	14	7	12	0	0	15	6	6	2	5	10	19	5	0	0	0	0
Monoclonal antibodies, n (%)
None, n (%)	na	na	161	98	29	100	56	98	4	100	245	100	84	97	3	6	55	15	23	22	na
Bamlanivimab/etesevimab, n (%)	na	na	2	1	0	0	0	0	0	0	0	0	1	1	26	52	183	48	12	12	na
Casirivimab/imdevimab, n (%)	na	na	2	1	0	0	1	2	0	0	0	0	2	2	21	42	139	37	53	51	na
Other, n (%)	na	na	0	0	0	0	0	0	0	0	0	0	0	0	0	0	1	0	15	15	na
Antibiotics, n (%)	2	67	91	48	18	47	29	48	6	43	83	33	45	23	8	16	44	12	1	1	0	0
Oxygen, n (%)	1	33	99	53	23	61	31	52	9	64	117	47	70	36	4	8	57	15	5	4	1	10
Anti-SARS-CoV-2 vaccination (>2 weeks after dose)
Unvaccinated, n (%)	12	100	233	99	55	100	69	100	23	100	268	98	75	86	16	31	186	44	47	37	1	50
1 dose, n (%)	0	0	0	0	0	0	0	0	0	0	5	2	9	10	2	4	18	4	8	6	0	0
≥2 doses or 1 dose of Ad26.COV2.S, n (%)	0	0	2	1	0	0	0	0	0	0	1	0	3	3	33	65	214	51	73	57	1	50
Complications
Pulmonary events, n (%)	na	na	4	2	0	0	0	0	0	0	4	2	3	1	1	2	3	1	1	1	0	0
Cardiac events, n (%)	na	na	21	13	1	3	3	5	0	0	22	9	8	4	1	2	5	1	0	0	1	20
Embolic events, n (%)	na	na	1	1	1	3	0	0	0	0	4	2	2	1	0	0	1	0	0	0	0	0
Neurological events, n (%)	na	na	3	2	0	0	0	0	0	0	4	2	0	0	0	0	1	0	0	0	0	0
Acute renal injury, n (%)	na	na	5	3	1	3	0	0	0	0	6	2	5	2	0	0	1	0	3	2	0	0
Gastrointestinal events, n (%)	na	na	3	2	0	0	1	2	0	0	0	0	2	1	1	2	5	1	0	0	0	0

## Sheet: Sup. Table 4
						20A as reference						21J/Delta as reference
Patient characteristics	Missing values	Mild/moderate COVID-19 (N = 1,389)		Severe COVID‑19 /death (N = 373)		Bivariate analysisa			Multivariate analysisb			Bivariate analysisa			Multivariate analysisb
	N	N	%	N	%	OR	95% CI	p-value	aOR	95% CI	p-value	OR	95% CI	p-value	aOR	95% CI	p-value
Country	0	–	na	–	na	–	–	<0.001	–	–	–	–	–	<0.001	–	–	–
Italy	–	951	68	208	56	1	reference	–	–	–	–	1	reference	–	–	–	–
Netherlands	–	263	19	90	24	1.56	1.18–2.07	–	–	–	–	1.56	1.18–2.07	–	–	–	–
Spain	–	126	9	23	6	0.83	0.51–1.31	–	–	–	–	0.83	0.51–1.31	–	–	–	–
France	–	49	4	52	14	4.85	3.19–7.39	–	–	–	–	4.85	3.19–7.39	–	–	–	–
Age, median [IQR]	0	56 [42–70]	na	71 [61–82]	na	1.07	1.06–1.08	<0.001	1.06	1.05–1.07	<0.001	1.07	1.06–1.08	<0.001	1.06	1.05–1.07	<0.001
Male sex	0	665	48	260	70	2.44	1.90–3.12	<0.001	2.58	1.82–3.66	<0.001	2.44	1.90–3.12	<0.001	2.58	1.82–3.66	<0.001
Viral loads (Ct), median [IQR]	231	18.0 [15.0–22.0]	na	20.3 [16.4–23.6]	na	1.03	1.00–1.06	0.045	–	–	–	1.03	1.00–1.06	0.045	–	–	–
Viral variants (NextStrain)	0	–	na	–	na	–	–	<0.001	–	–	<0.001	–	–	<0.001	–	–	<0.001
19A	–	7	1	5	1	0.5	0.15–1.68	–	0.55	0.13–2.43	–	3.69	1.10–12.5	–	0.92	0.20–4.12	–
20A	–	139	10	99	27	1	reference	–	1	reference	–	7.38	4.91–11.1	–	1.66	0.97–2.83	–
20A/EU2	–	30	2	26	7	0.92	0.50–1.70	–	1.69	0.71–4.01	–	6.78	3.61–12.7	–	2.8	1.13–6.92	–
20B	–	46	3	25	7	0.78	0.44–1.38	–	0.88	0.45–1.75	–	5.75	3.19–10.4	–	1.46	0.70–3.02	–
20C	–	14	1	9	2	0.47	0.18–1.20	–	0.63	0.22–1.85	–	3.46	1.33–8.98	–	1.05	0.34–3.20	–
20E/EU1	–	188	14	91	24	0.9	0.62–1.32	–	0.93	0.58–1.49	–	6.66	4.42–10.1	–	1.54	0.89–2.65	–
20I/Alpha	–	227	16	63	17	0.42	0.28–0.62	–	1.45	0.75–2.82	–	3.1	2.03–4.71	–	2.41	1.19–4.87	–
21I/Delta	–	57	4	3	1	0.08	0.02–0.25	–	0.2	0.04–0.95	–	0.56	0.17–1.87	–	0.33	0.07–1.57	–
21J/Delta	–	460	33	47	13	0.14	0.09–0.20	–	0.6	0.35–1.03	–	1	reference	–	1	reference	–
21K/Omicron	–	211	15	4	1	0.02	0.01–0.06	–	0.06	0.01–0.26	–	0.16	0.06–0.44	–	0.1	0.02–0.44	–
21L/Omicron	–	10	1	1	0	0.09	0.01–0.78	–	1.34	0.06–30.8	–	0.68	0.08–5.72	–	2.21	0.10–50.9	–
Comorbidities	–	–	na	–	na	–	–	–	–	–	–	–	–	–	–	–	–
Cardiovascular disease	531	370	37	172	73	4.54	3.31–6.22	<0.001	–	–	–	4.54	3.31–6.22	<0.001	–	–	–
Diabetes	418	165	15	64	25	1.92	1.39–2.67	0.001	–	–	–	1.92	1.39–2.67	0.001	–	–	–
Chronic pulmonary disease	446	128	12	55	23	2.19	1.54–3.11	<0.001	–	–	–	2.19	1.54–3.11	<0.001	–	–	–
Chronic kidney disease	446	64	6	40	16	3.12	2.04–4.78	<0.001	–	–	–	3.12	2.04–4.78	<0.001	–	–	–
Chronic liver disease	561	22	2	11	4	1.6	0.75–3.44	ns	–	–	–	1.6	0.75–3.44	ns	–	–	–
Psychiatric disorder	423	57	5	33	14	2.86	1.82–4.51	<0.001	–	–	–	2.86	1.82–4.51	<0.001	–	–	–
Neurological disorder	427	61	6	66	27	6.3	4.30–9.24	<0.001	–	–	–	6.3	4.30–9.24	<0.001	–	–	–
Autoinflammatory disease	377	62	6	10	4	0.67	0.34–1.34	ns	–	–	–	0.67	0.34–1.34	ns	–	–	–
Immunosuppression	474	143	14	16	7	0.44	0.26–0.76	0.003	–	–	–	0.44	0.26–0.76	0.003	–	–	–
HIV	969	5	1	1	0	0.32	0.04–2.89	ns	–	–	–	0.32	0.04–2.89	ns	–	–	–
Transplant	705	28	4	8	3	0.67	0.30–1.51	ns	–	–	–	0.67	0.30–1.51	ns	–	–	–
Cancer	964	42	8	38	14	1.67	1.03–2.71	0.037	–	–	–	1.67	1.03–2.71	0.037	–	–	–
≥2 comorbiditiesc	64	353	26	173	49	3.03	2.34–3.94	<0.001	2.06	1.41–3.02	<0.001	3.03	2.34–3.94	<0.001	2.06	1.41–3.02	<0.001
Anti-SARS-CoV-2 vaccination (>2 weeks after dose)	408	–	na	–	na	–	–	<0.001	–	–	<0.001	–	–	<0.001	–	–	<0.001
Unvaccinated	–	661	64	324	97	1	reference	–	1	reference	–	1	reference	–	1	reference	–
1 dose	–	38	4	4	1	0.24	0.08–0.68	–	0.25	0.08–0.78	–	0.24	0.08–0.68	–	0.25	0.08–0.78	–
≥2 doses or 1 dose of Ad26.COV2.S	–	322	32	5	2	0.03	0.01–0.08	–	0.04	0.01–0.11	–	0.03	0.01–0.08	–	0.04	0.01–0.11	–

## Sheet: Sup. Table 5
						20A as reference						21I/Delta as reference
						Bivariate analysisa			Multivariate analysisb			Bivariate analysisa			Multivariate analysisb
Patient characteristic	Missing values	Mild COVID-19 (N = 1,090)		Moderate/Severe COVID-19 (hospitalized) (N = 571)		OR	95% CI	p-value	aOR	95% CI	p-value	OR	95% CI	p-value	aOR	95% CI	p-value
	N	N	%	N	%
Country	0	–	na	–	na	–	–	0.63	–	–	–	–	–	0.63	–	–	–
Italy	–	767	70	154	27	1	reference	–	–	–	–	1	reference	–	–	–	–
Netherlands	–	224	21	129	23	1.13	0.88–1.44	–	–	–	–	1.13	0.88–1.44	–	–	–	–
Spain	–	99	9	50	9	0.99	0.68–1.41	–	–	–	–	0.99	0.68–1.41	–	–	–	–
Age, median [IQR]	0	53 [39–67]	na	70 [58–81]	na	1.06	1.06–1.07	<0.001	1.07	1.06–1.09	<0.001	1.06	1.06–1.07	<0.001	1.07	1.06–1.09	<0.001
Male sex	0	490	45	365	64	2.17	1.76–2.67	<0.001	2.61	1.84–3.71	<0.001	2.17	1.76–2.67	<0.001	2.61	1.84–3.71	<0.001
Viral loads (Ct), median [IQR]	231	18.0 [15.0–21.0]	na	19.6 [16.0–23.7]	na	1.07	1.04–1.09	<0.001	–	–	–	1.07	1.04–1.09	<0.001	–	–	–
Viral variants (NextStrain)	0	–	na	–	na	–	–	<0.001	–	–	<0.001	–	–	<0.001	–	–	<0.001
19A	–	5	1	4	1	0.29	0.07–1.15	–	0.13	0.02–0.81	–	2.45	0.63–9.48	–	0.54	0.09–3.21	–
20A	–	79	7	134	24	1	reference	–	1	reference	–	8.35	5.78–12.1	–	4.05	2.37–6.91	–
20A/EU2	–	23	2	21	4	0.45	0.23–0.88	–	0.52	0.17–1.53	–	3.77	2.00–7.14	–	2.09	0.72–6.06	–
20B	–	28	3	37	7	0.75	0.42–1.32	–	0.8	0.38–1.71	–	6.23	3.61–10.8	–	3.25	1.57–6.75	–
20C	–	9	1	4	1	0.21	0.06–0.74	–	0.15	0.03–0.68	–	1.77	0.52–6.11	–	0.61	0.14–2.69	–
20E/EU1	–	125	12	150	26	0.81	0.56–1.19	–	1.04	0.61–1.79	–	6.8	4.79–9.66	–	4.22	2.47–7.20	–
20I/Alpha	–	163	15	112	20	0.4	0.28–0.59	–	3.76	1.70–8.32	–	3.37	2.41–4.71	–	15.2	6.85–33.8	–
21I/Delta	–	55	5	4	1	0.04	0.01–0.11	–	0.04	0.01–0.16	–	0.32	0.11–0.90	–	0.16	0.04–0.62	–
21J/Delta	–	400	37	95	17	0.12	0.08–0.17	–	0.25	0.14–0.42	–	1	reference	–	1	reference	–
21K/Omicron	–	196	18	10	2	0.02	0.01–0.05	–	0.03	0.01–0.08	–	0.2	0.10–0.39	–	0.11	0.04–0.30	–
21L/Omicron	–	8	1	0	0	NE	–	–	–	–	–	NE	–	–	–	–	–
Comorbidities	–	–	na	–	na	–	–	–	–	–	–	–	–	–	–	–	–
Cardiovascular disease	471	246	32	270	64	3.83	2.98–4.93	<0.001	–	–	–	3.83	2.98–4.93	<0.001	–	–	–
Diabetes	371	97	11	102	24	2.4	1.77–3.27	<0.001	–	–	–	2.4	1.77–3.27	<0.001	–	–	–
Chronic pulmonary disease	386	91	11	81	19	1.86	1.34–2.57	<0.001	–	–	–	1.86	1.34–2.57	<0.001	–	–	–
Chronic kidney disease	377	45	5	57	13	2.68	1.78–4.04	<0.001	–	–	–	2.68	1.78–4.04	<0.001	–	–	–
Chronic liver disease	551	10	1	18	4	3.17	1.45–6.93	0.004	–	–	–	3.17	1.45–6.93	0.004	–	–	–
Psychiatric disorder	363	40	5	50	11	2.63	1.71–4.06	<0.001	–	–	–	2.63	1.71–4.06	<0.001	–	–	–
Neurological disorder	367	35	4	92	21	6.24	4.14–9.39	<0.001	–	–	–	6.24	4.14–9.39	<0.001	–	–	–
Autoinflammatory disease	354	54	6	15	3	0.53	0.29–0.95	0.32	–	–	–	0.53	0.29–0.95	0.32	–	–	–
Immunosuppression	414	120	15	28	6	0.39	0.26–0.60	<0.001	–	–	–	0.39	0.26–0.60	<0.001	–	–	–
HIV	961	3	1	1	0.3	0.3	0.03–2.91	0.3	–	–	–	0.3	0.03–2.91	0.3	–	–	–
Transplant	690	20	4	13	3	0.92	0.44–1.92	0.83	–	–	–	0.92	0.44–1.92	0.83	–	–	–
Cancer	958	22	7	48	13	1.76	1.02–3.02	0.042	–	–	<0.001	1.76	1.02–3.02	0.042	–	–	<0.001
≥2 comorbiditiesc	60	231	22	245	45	3.08	2.44–3.90	<0.001	2.82	1.87–4.26	–	3.08	2.44–3.90	<0.001	2.82	1.87–4.26
Anti-SARS-CoV-2 vaccination (>2 weeks after dose)	368	–	na	–	na	–	–	<0.001	–	–	<0.001	–	–	<0.001	–	–	<0.001
Unvaccinated	–	458	58	467	94	1	reference	–	1	reference	–	1	reference	–	1	reference	–
1 dose	–	31	4	9	2	0.3	0.14–0.64	–	0.18	0.06–0.53	–	0.3	0.14–0.64	–	0.18	0.06–0.53	–
≥2 doses or 1 dose of Ad26.COV2.S	–	299	38	21	4	0.07	0.04–0.10	–	0.07	0.04–0.13	–	0.07	0.04–0.10	–	0.07	0.04–0.13	–

## Sheet: Sup. Table 6
Variant 1				Variant 2
SARS-CoV-2 variant (NextStrain)	Total patients (N)	Ct value available (N)	Median Ct (95% CI)	SARS-CoV-2 variant (NextStrain)	Total patients (N)	Ct values available (N)	Median Ct (95% CI)	Adjusted P-value
19A	12	12	23.5 (21.8 - 25.8)	20A	243	235	21.0 (17.4 - 24.4)	ns
19A	12	12	23.5 (21.8 - 25.8)	20A/EU2	57	56	19.6 (16.6 - 23.7)	ns
19A	12	12	23.5 (21.8 - 25.8)	20B	71	66	18.5 (15.2 - 23.5)	ns
19A	12	12	23.5 (21.8 - 25.8)	20C	24	24	22.3 (20.8 - 23.7)	ns
19A	12	12	23.5 (21.8 - 25.8)	20E/EU1	279	266	19.3 (16.1 - 22.8)	ns
19A	12	12	23.5 (21.8 - 25.8)	20I/Alpha	292	292	19.3 (16.0 - 23.0)	ns
19A	12	12	23.5 (21.8 - 25.8)	21I/Delta	61	54	17.0 (14.0 - 20.0)	0.002
19A	12	12	23.5 (21.8 - 25.8)	21J/Delta	514	396	17.0 (14.0 - 20.0)	0.000765
19A	12	12	23.5 (21.8 - 25.8)	21K/Omicron	258	164	16.0 (15.0 - 19.0)	0.000276
19A	12	12	23.5 (21.8 - 25.8)	21L/Omicron	17	14	15.0 (14.0 - 16.0)	0.005
20A	243	235	21.0 (17.4 - 24.4)	20A/EU2	57	56	19.6 (16.6 - 23.7)	ns
20A	243	235	21.0 (17.4 - 24.4)	20B	71	66	18.5 (15.2 - 23.5)	ns
20A	243	235	21.0 (17.4 - 24.4)	20C	24	24	22.3 (20.8 - 23.7)	ns
20A	243	235	21.0 (17.4 - 24.4)	20E/EU1	279	266	19.3 (16.1 - 22.8)	ns
20A	243	235	21.0 (17.4 - 24.4)	20I/Alpha	292	292	19.3 (16.0 - 23.0)	ns
20A	243	235	21.0 (17.4 - 24.4)	21I/Delta	61	54	17.0 (14.0 - 20.0)	0.000233
20A	243	235	21.0 (17.4 - 24.4)	21J/Delta	514	396	17.0 (14.0 - 20.0)	3.53e-13
20A	243	235	21.0 (17.4 - 24.4)	21K/Omicron	258	164	16.0 (15.0 - 19.0)	4.27e-13
20A	243	235	21.0 (17.4 - 24.4)	21L/Omicron	17	14	15.0 (14.0 - 16.0)	0.002
20A/EU2	57	56	19.6 (16.6 - 23.7)	20B	71	66	18.5 (15.2 - 23.5)	ns
20A/EU2	57	56	19.6 (16.6 - 23.7)	20C	24	24	22.3 (20.8 - 23.7)	ns
20A/EU2	57	56	19.6 (16.6 - 23.7)	20E/EU1	279	266	19.3 (16.1 - 22.8)	ns
20A/EU2	57	56	19.6 (16.6 - 23.7)	20I/Alpha	292	292	19.3 (16.0 - 23.0)	ns
20A/EU2	57	56	19.6 (16.6 - 23.7)	21I/Delta	61	54	17.0 (14.0 - 20.0)	0.029
20A/EU2	57	56	19.6 (16.6 - 23.7)	21J/Delta	514	396	17.0 (14.0 - 20.0)	0.001
20A/EU2	57	56	19.6 (16.6 - 23.7)	21K/Omicron	258	164	16.0 (15.0 - 19.0)	5.26e-05
20A/EU2	57	56	19.6 (16.6 - 23.7)	21L/Omicron	17	14	15.0 (14.0 - 16.0)	0.003
20B	71	66	18.5 (15.2 - 23.5)	20C	24	24	22.3 (20.8 - 23.7)	ns
20B	71	66	18.5 (15.2 - 23.5)	20E/EU1	279	266	19.3 (16.1 - 22.8)	ns
20B	71	66	18.5 (15.2 - 23.5)	20I/Alpha	292	292	19.3 (16.0 - 23.0)	ns
20B	71	66	18.5 (15.2 - 23.5)	21I/Delta	61	54	17.0 (14.0 - 20.0)	ns
20B	71	66	18.5 (15.2 - 23.5)	21J/Delta	514	396	17.0 (14.0 - 20.0)	ns
20B	71	66	18.5 (15.2 - 23.5)	21K/Omicron	258	164	16.0 (15.0 - 19.0)	ns
20B	71	66	18.5 (15.2 - 23.5)	21L/Omicron	17	14	15.0 (14.0 - 16.0)	ns
20C	24	24	22.3 (20.8 - 23.7)	20E/EU1	279	266	19.3 (16.1 - 22.8)	ns
20C	24	24	22.3 (20.8 - 23.7)	20I/Alpha	292	292	19.3 (16.0 - 23.0)	ns
20C	24	24	22.3 (20.8 - 23.7)	21I/Delta	61	54	17.0 (14.0 - 20.0)	0.000462
20C	24	24	22.3 (20.8 - 23.7)	21J/Delta	514	396	17.0 (14.0 - 20.0)	1.56e-05
20C	24	24	22.3 (20.8 - 23.7)	21K/Omicron	258	164	16.0 (15.0 - 19.0)	1.1e-06
20C	24	24	22.3 (20.8 - 23.7)	21L/Omicron	17	14	15.0 (14.0 - 16.0)	0.000765
20E/EU1	279	266	19.3 (16.1 - 22.8)	20I/Alpha	292	292	19.3 (16.0 - 23.0)	ns
20E/EU1	279	266	19.3 (16.1 - 22.8)	21I/Delta	61	54	17.0 (14.0 - 20.0)	0.02
20E/EU1	279	266	19.3 (16.1 - 22.8)	21J/Delta	514	396	17.0 (14.0 - 20.0)	1.54e-07
20E/EU1	279	266	19.3 (16.1 - 22.8)	21K/Omicron	258	164	16.0 (15.0 - 19.0)	6.57e-09
20E/EU1	279	266	19.3 (16.1 - 22.8)	21L/Omicron	17	14	15.0 (14.0 - 16.0)	0.005
20I/Alpha	292	292	19.3 (16.0 - 23.0)	21I/Delta	61	54	17.0 (14.0 - 20.0)	0.041
20I/Alpha	292	292	19.3 (16.0 - 23.0)	21J/Delta	514	396	17.0 (14.0 - 20.0)	1.3e-06
20I/Alpha	292	292	19.3 (16.0 - 23.0)	21K/Omicron	258	164	16.0 (15.0 - 19.0)	1.68e-07
20I/Alpha	292	292	19.3 (16.0 - 23.0)	21L/Omicron	17	14	15.0 (14.0 - 16.0)	0.013
21I/Delta	61	54	17.0 (14.0 - 20.0)	21J/Delta	514	396	17.0 (14.0 - 20.0)	ns
21I/Delta	61	54	17.0 (14.0 - 20.0)	21K/Omicron	258	164	16.0 (15.0 - 19.0)	ns
21I/Delta	61	54	17.0 (14.0 - 20.0)	21L/Omicron	17	14	15.0 (14.0 - 16.0)	ns
21J/Delta	514	396	17.0 (14.0 - 20.0)	21K/Omicron	258	164	16.0 (15.0 - 19.0)	ns
21J/Delta	514	396	17.0 (14.0 - 20.0)	21L/Omicron	17	14	15.0 (14.0 - 16.0)	ns
21K/Omicron	258	164	16.0 (15.0 - 19.0)	21L/Omicron	17	14	15.0 (14.0 - 16.0)	ns

## Sheet: Sup. Table 7
Genome position	Reference nucleotide	Mutated nucleotide	Protein	SARS-CoV-2 Variant (NextStrain)	Average mutation rate	Standard deviation	Amino acid or nucleotide substitution	Is synonymous
21	C	T	Outside of gene	21K/Omicron	0.96	0.07	C21T	FALSE
40	C	T	Outside of gene	21I/Delta	0.57	0.27	C40T	FALSE
40	C	C	Outside of gene	21I/Delta	0.43	0.26	C40C	FALSE
64	C	T	Outside of gene	20B	0.29	0.44	C64T	FALSE
64	C	C	Outside of gene	20B	0.7	0.44	C64C	FALSE
100	C	C	Outside of gene	20E/EU1	0.81	0.27	C100C	FALSE
100	C	C	Outside of gene	20C	0.47	0.21	C100C	FALSE
100	C	C	Outside of gene	20A/EU2	0.81	0.29	C100C	FALSE
100	C	C	Outside of gene	20I/Alpha	0.91	0.21	C100C	FALSE
100	C	C	Outside of gene	20B	0.87	0.26	C100C	FALSE
100	C	C	Outside of gene	20A	0.85	0.25	C100C	FALSE
210	G	T	Outside of gene	21J/Delta	0.99	0.03	G210T	FALSE
210	G	T	Outside of gene	21I/Delta	0.98	0.07	G210T	FALSE
222	C	T	Outside of gene	20A/EU2	0.24	0.36	C222T	FALSE
222	C	C	Outside of gene	20A/EU2	0.75	0.36	C222C	FALSE
241	C	T	Outside of gene	21L/Omicron	0.95	0.13	C241T	FALSE
241	C	T	Outside of gene	21K/Omicron	0.93	0.15	C241T	FALSE
241	C	T	Outside of gene	21J/Delta	0.99	0.05	C241T	FALSE
241	C	T	Outside of gene	21I/Delta	1	0.01	C241T	FALSE
241	C	T	Outside of gene	20I/Alpha	0.98	0.05	C241T	FALSE
241	C	T	Outside of gene	20E/EU1	0.96	0.06	C241T	FALSE
241	C	T	Outside of gene	20C	0.88	0.07	C241T	FALSE
241	C	T	Outside of gene	20B	0.97	0.06	C241T	FALSE
241	C	T	Outside of gene	20A/EU2	0.97	0.04	C241T	FALSE
241	C	T	Outside of gene	20A	0.96	0.06	C241T	FALSE
445	T	C	leader	20E/EU1	0.96	0.08	V60V	TRUE
456	T	T	leader	20C	0.7	0.11	L64L	TRUE
456	T	T	leader	20E/EU1	0.9	0.14	L64L	TRUE
456	T	T	leader	20B	0.93	0.14	L64L	TRUE
456	T	T	leader	20A/EU2	0.89	0.16	L64L	TRUE
456	T	T	leader	20A	0.91	0.16	L64L	TRUE
457	T	T	leader	20C	0.74	0.1	L64L	TRUE
457	T	T	leader	20E/EU1	0.92	0.11	L64L	TRUE
457	T	T	leader	20B	0.94	0.12	L64L	TRUE
457	T	T	leader	20A/EU2	0.91	0.14	L64L	TRUE
457	T	T	leader	20A	0.93	0.13	L64L	TRUE
503	C	T	leader	20A/EU2	0.25	0.37	P80S	FALSE
503	C	C	leader	20A/EU2	0.75	0.37	P80P	TRUE
670	T	G	leader	21L/Omicron	1	0.01	S135R	FALSE
913	C	T	nsp2	20I/Alpha	0.99	0.07	S36S	TRUE
1059	C	T	nsp2	20C	0.88	0.29	T85I	FALSE
1059	C	C	nsp2	20C	0.12	0.29	T85T	TRUE
1126	G	A	nsp2	20E/EU1	0.18	0.37	R107R	TRUE
1126	G	G	nsp2	20E/EU1	0.82	0.37	R107R	TRUE
1143	T	T	nsp2	20C	0.81	0.08	L113L	TRUE
1143	T	T	nsp2	20E/EU1	0.92	0.12	L113L	TRUE
1143	T	T	nsp2	20A/EU2	0.92	0.11	L113L	TRUE
1143	T	T	nsp2	20A	0.93	0.12	L113L	TRUE
1144	T	T	nsp2	20C	0.82	0.08	L113L	TRUE
1144	T	T	nsp2	20E/EU1	0.92	0.11	L113L	TRUE
1144	T	T	nsp2	20A/EU2	0.93	0.1	L113L	TRUE
1144	T	T	nsp2	20A	0.94	0.11	L113L	TRUE
1180	A	A	nsp2	20C	0.7	0.45	P125P	TRUE
1180	A	G	nsp2	20C	0.29	0.44	P125P	TRUE
1420	C	T	nsp2	20C	0.2	0.16	A205A	TRUE
1420	C	C	nsp2	20C	0.79	0.16	A205A	TRUE
1513	C	T	nsp2	20E/EU1	0.26	0.43	C236C	TRUE
1513	C	C	nsp2	20E/EU1	0.74	0.42	C236C	TRUE
1729	G	A	nsp2	21I/Delta	0.82	0.38	V308V	TRUE
1729	G	G	nsp2	21I/Delta	0.18	0.38	V308V	TRUE
2259	T	T	nsp2	21I/Delta	0.65	0.35	V485V	TRUE
2259	T	C	nsp2	21I/Delta	0.32	0.34	V485A	FALSE
2453	C	T	nsp2	20I/Alpha	0.15	0.36	L550F	FALSE
2453	C	C	nsp2	20I/Alpha	0.85	0.36	L550L	TRUE
2470	C	T	nsp2	21K/Omicron	0.37	0.48	A555A	TRUE
2470	C	C	nsp2	21K/Omicron	0.63	0.48	A555A	TRUE
2695	C	T	nsp2	20B	0.34	0.46	N630N	TRUE
2695	C	C	nsp2	20B	0.66	0.46	N630N	TRUE
2706	C	T	nsp2	20A	0.19	0.37	T634I	FALSE
2706	C	C	nsp2	20A	0.81	0.37	T634T	TRUE
2790	C	T	nsp3	21L/Omicron	0.99	0.03	T24I	FALSE
2832	A	G	nsp3	21K/Omicron	0.98	0.03	K38R	FALSE
3037	C	T	nsp3	21L/Omicron	0.96	0.09	F106F	TRUE
3037	C	T	nsp3	21K/Omicron	0.98	0.06	F106F	TRUE
3037	C	T	nsp3	21J/Delta	0.99	0.04	F106F	TRUE
3037	C	T	nsp3	21I/Delta	0.99	0.04	F106F	TRUE
3037	C	T	nsp3	20I/Alpha	0.93	0.14	F106F	TRUE
3037	C	T	nsp3	20E/EU1	0.87	0.18	F106F	TRUE
3037	C	T	nsp3	20C	0.63	0.13	F106F	TRUE
3037	C	T	nsp3	20B	0.92	0.17	F106F	TRUE
3037	C	T	nsp3	20A/EU2	0.87	0.19	F106F	TRUE
3037	C	T	nsp3	20A	0.9	0.17	F106F	TRUE
3241	C	T	nsp3	21K/Omicron	0.21	0.4	D174D	TRUE
3241	C	C	nsp3	21K/Omicron	0.79	0.4	D174D	TRUE
3267	C	T	nsp3	20I/Alpha	0.99	0.08	T183I	FALSE
3602	C	T	nsp3	20A	0.16	0.36	H295Y	FALSE
3602	C	C	nsp3	20A	0.84	0.35	H295H	TRUE
3646	C	T	nsp3	20E/EU1	0.21	0.4	D309D	TRUE
3646	C	C	nsp3	20E/EU1	0.79	0.4	D309D	TRUE
4181	G	T	nsp3	21J/Delta	0.99	0.04	A488S	FALSE
4184	G	A	nsp3	21L/Omicron	1	0.01	G489S	FALSE
4255	G	T	nsp3	20A	0.17	0.37	P512P	TRUE
4255	G	G	nsp3	20A	0.82	0.37	P512P	TRUE
4321	C	T	nsp3	21L/Omicron	0.91	0.22	A534A	TRUE
4321	C	C	nsp3	21L/Omicron	0.08	0.21	A534A	TRUE
4321	C	T	nsp3	21I/Delta	0.16	0.36	A534A	TRUE
4321	C	C	nsp3	21I/Delta	0.84	0.36	A534A	TRUE
4543	C	T	nsp3	20A/EU2	0.9	0.16	T608T	TRUE
4543	C	C	nsp3	20A/EU2	0.09	0.16	T608T	TRUE
4565	C	C	nsp3	20C	0.84	0.06	L616L	TRUE
4565	C	C	nsp3	20E/EU1	0.94	0.09	L616L	TRUE
4565	C	C	nsp3	20B	0.93	0.17	L616L	TRUE
4565	C	C	nsp3	20A/EU2	0.94	0.11	L616L	TRUE
4577	C	C	nsp3	20C	0.82	0.07	L620L	TRUE
4577	C	C	nsp3	20E/EU1	0.93	0.09	L620L	TRUE
4577	C	C	nsp3	20A/EU2	0.94	0.11	L620L	TRUE
4578	T	T	nsp3	20C	0.84	0.06	L620L	TRUE
4584	A	A	nsp3	21L/Omicron	0.77	0.41	D622D	TRUE
4584	A	G	nsp3	21L/Omicron	0.23	0.41	D622G	FALSE
4755	C	T	nsp3	20B	0.15	0.35	P679L	FALSE
4755	C	C	nsp3	20B	0.85	0.35	P679P	TRUE
5100	C	C	nsp3	20C	0.78	0.12	S794S	TRUE
5100	C	C	nsp3	20E/EU1	0.93	0.11	S794S	TRUE
5100	C	Insertion	nsp3	20E/EU1	0.051014	0.048986	ins794I	FALSE
5100	C	C	nsp3	20A/EU2	0.94	0.12	S794S	TRUE
5184	C	T	nsp3	21I/Delta	1	0.01	P822L	FALSE
5194	G	T	nsp3	20C	0.15	0.35	L825L	TRUE
5194	G	G	nsp3	20C	0.83	0.35	L825L	TRUE
5386	T	G	nsp3	21K/Omicron	0.94	0.13	A889A	TRUE
5388	C	A	nsp3	20I/Alpha	0.99	0.08	A890D	FALSE
5584	A	G	nsp3	21I/Delta	0.93	0.19	T955T	TRUE
5629	G	T	nsp3	20A/EU2	0.82	0.18	T970T	TRUE
5629	G	G	nsp3	20A/EU2	0.17	0.18	T970T	TRUE
5924	G	A	nsp3	21K/Omicron	0.27	0.44	V1,069I	FALSE
5924	G	G	nsp3	21K/Omicron	0.73	0.44	V1,069V	TRUE
5986	C	T	nsp3	20I/Alpha	0.98	0.07	F1,089F	TRUE
6078	C	T	nsp3	20C	0.19	0.11	A1,120V	FALSE
6078	C	C	nsp3	20C	0.8	0.11	A1,120A	TRUE
6286	C	T	nsp3	20E/EU1	0.97	0.09	T1,189T	TRUE
6309	G	G	nsp3	20C	0.88	0.05	S1,197S	TRUE
6309	G	G	nsp3	20A/EU2	0.93	0.15	S1,197S	TRUE
6336	C	T	nsp3	20A	0.17	0.35	S1,206L	FALSE
6336	C	C	nsp3	20A	0.8	0.34	S1,206S	TRUE
6402	C	T	nsp3	21J/Delta	0.99	0.08	P1,228L	FALSE
6525	C	T	nsp3	20A/EU2	0.26	0.38	T1,269I	FALSE
6525	C	C	nsp3	20A/EU2	0.74	0.38	T1,269T	TRUE
6555	C	C	nsp3	20C	0.8	0.32	A1,279A	TRUE
6741	G	A	nsp3	20C	0.07	0.05	R1,341Q	FALSE
6741	G	G	nsp3	20C	0.84	0.07	R1,341R	TRUE
6941	C	T	nsp3	20A	0.19	0.38	L1,408L	TRUE
6941	C	C	nsp3	20A	0.81	0.38	L1,408L	TRUE
6954	T	C	nsp3	20I/Alpha	0.99	0.07	I1,412T	FALSE
7124	C	T	nsp3	21J/Delta	1	0.02	P1,469S	FALSE
7392	C	T	nsp3	20C	0.2	0.09	P1,558L	FALSE
7392	C	C	nsp3	20C	0.78	0.09	P1,558P	TRUE
7392	C	C	nsp3	20E/EU1	0.94	0.08	P1,558P	TRUE
7392	C	Deletion	nsp3	20E/EU1	0.051886	0.054221	del G1,558	FALSE
7392	C	T	nsp3	20A/EU2	0.07	0.12	P1,558L	FALSE
7392	C	C	nsp3	20A/EU2	0.92	0.13	P1,558P	TRUE
7772	C	T	nsp3	20A	0.18	0.36	L1,685F	FALSE
7772	C	C	nsp3	20A	0.82	0.36	L1,685L	TRUE
7851	C	T	nsp3	21J/Delta	0.3	0.46	A1,711V	FALSE
7851	C	C	nsp3	21J/Delta	0.7	0.46	A1,711A	TRUE
8393	G	A	nsp3	21K/Omicron	1	0.01	A1,892T	FALSE
8627	T	T	nsp4	20C	0.81	0.08	Y25Y	TRUE
8627	T	Deletion	nsp4	20C	0.090476	0.0184	del A25	FALSE
8986	C	T	nsp4	21J/Delta	0.99	0.04	D144D	TRUE
9053	G	T	nsp4	21J/Delta	1	0.03	V167L	FALSE
9130	G	T	nsp4	20B	0.34	0.46	V192V	TRUE
9130	G	G	nsp4	20B	0.66	0.46	V192V	TRUE
9344	C	T	nsp4	21L/Omicron	0.99	0.02	L264F	FALSE
9424	A	G	nsp4	21L/Omicron	0.99	0.02	V290V	TRUE
9526	G	T	nsp4	20A/EU2	0.89	0.16	M324I	FALSE
9526	G	G	nsp4	20A/EU2	0.11	0.16	M324M	TRUE
9534	C	T	nsp4	21L/Omicron	1	0	T327I	FALSE
9866	C	T	nsp4	21L/Omicron	0.96	0.1	L438F	FALSE
9891	C	T	nsp4	21I/Delta	0.99	0.03	A446V	FALSE
10029	C	T	nsp4	21L/Omicron	1	0.01	T492I	FALSE
10029	C	T	nsp4	21K/Omicron	1	0.01	T492I	FALSE
10029	C	T	nsp4	21J/Delta	1	0.02	T492I	FALSE
10029	C	T	nsp4	20C	0.29	0.44	T492I	FALSE
10029	C	C	nsp4	20C	0.7	0.45	T492T	TRUE
10133	C	C	proteinase	20C	0.68	0.11	L27L	TRUE
10133	C	C	proteinase	20I/Alpha	0.94	0.14	L27L	TRUE
10133	C	C	proteinase	20E/EU1	0.88	0.17	L27L	TRUE
10133	C	C	proteinase	20B	0.92	0.17	L27L	TRUE
10133	C	C	proteinase	20A/EU2	0.89	0.17	L27L	TRUE
10133	C	C	proteinase	20A	0.9	0.16	L27L	TRUE
10134	T	T	proteinase	20C	0.71	0.1	L27L	TRUE
10134	T	T	proteinase	20E/EU1	0.89	0.16	L27L	TRUE
10134	T	T	proteinase	20B	0.93	0.15	L27L	TRUE
10134	T	T	proteinase	20A/EU2	0.9	0.16	L27L	TRUE
10134	T	T	proteinase	20A	0.91	0.15	L27L	TRUE
10198	C	T	proteinase	21L/Omicron	0.98	0.03	D48D	TRUE
10202	C	C	proteinase	20C	0.72	0.11	L50L	TRUE
10202	C	C	proteinase	20E/EU1	0.9	0.14	L50L	TRUE
10202	C	C	proteinase	20B	0.94	0.12	L50L	TRUE
10202	C	C	proteinase	20A/EU2	0.9	0.15	L50L	TRUE
10202	C	C	proteinase	20A	0.91	0.16	L50L	TRUE
10447	G	A	proteinase	21L/Omicron	1	0.01	R131R	TRUE
10448	C	T	proteinase	20B	0.29	0.44	P132S	FALSE
10448	C	C	proteinase	20B	0.7	0.44	P132P	TRUE
10449	C	A	proteinase	21L/Omicron	1	0.01	P132H	FALSE
10449	C	A	proteinase	21K/Omicron	0.98	0.02	P132H	FALSE
10776	C	A	proteinase	21I/Delta	0.61	0.49	P241H	FALSE
10776	C	C	proteinase	21I/Delta	0.39	0.49	P241P	TRUE
10834	C	T	proteinase	20C	0.19	0.07	A260A	TRUE
10834	C	C	proteinase	20C	0.81	0.07	A260A	TRUE
10834	C	T	proteinase	20E/EU1	0.06	0.09	A260A	TRUE
10834	C	C	proteinase	20E/EU1	0.94	0.09	A260A	TRUE
10834	C	T	proteinase	20A/EU2	0.07	0.11	A260A	TRUE
10834	C	C	proteinase	20A/EU2	0.93	0.11	A260A	TRUE
11083	G	T	nsp6	21I/Delta	0.09	0.27	L37F	FALSE
11083	G	G	nsp6	21I/Delta	0.9	0.3	L37L	TRUE
11083	G	G	nsp6	20C	0.9	0.27	L37L	TRUE
11201	A	G	nsp6	21J/Delta	0.99	0.04	T77A	FALSE
11287	G	G	nsp6	21K/Omicron	0.57	0.14	L105L	TRUE
11287	G	Insertion	nsp6	21K/Omicron	0.053484	0.053598	ins A105	FALSE
11287	G	Insertion	nsp6	21K/Omicron	0.143707	0.089241	ins AT105	FALSE
11287	G	Deletion	nsp6	21K/Omicron	0.05258	0.055316	del105/108.0	FALSE
11288	T	T	nsp6	21K/Omicron	0.48	0.14	S106S	TRUE
11288	T	Insertion	nsp6	21K/Omicron	0.22442	0.176123	ins A106	FALSE
11289	C	C	nsp6	21L/Omicron	0.3	0.11	S106S	TRUE
11289	C	C	nsp6	20I/Alpha	0.31	0.18	S106S	TRUE
11290	T	T	nsp6	21L/Omicron	0.3	0.11	S106S	TRUE
11290	T	T	nsp6	20I/Alpha	0.31	0.18	S106S	TRUE
11291	G	A	nsp6	21L/Omicron	0.3	0.11	G107S	FALSE
11291	G	A	nsp6	21K/Omicron	0.94	0.14	G107S	FALSE
11291	G	A	nsp6	20I/Alpha	0.3	0.18	G107S	FALSE
11292	G	G	nsp6	21L/Omicron	0.31	0.11	G107G	TRUE
11292	G	G	nsp6	20I/Alpha	0.33	0.18	G107G	TRUE
11293	T	T	nsp6	21L/Omicron	0.33	0.11	G107G	TRUE
11293	T	T	nsp6	20I/Alpha	0.34	0.18	G107G	TRUE
11294	T	T	nsp6	21L/Omicron	0.32	0.12	F108F	TRUE
11294	T	T	nsp6	20I/Alpha	0.34	0.18	F108F	TRUE
11295	T	T	nsp6	21L/Omicron	0.32	0.12	F108F	TRUE
11295	T	T	nsp6	20I/Alpha	0.34	0.18	F108F	TRUE
11296	T	G	nsp6	21L/Omicron	0.32	0.12	F108L	FALSE
11296	T	G	nsp6	20I/Alpha	0.33	0.18	F108L	FALSE
11332	A	G	nsp6	21J/Delta	0.99	0.02	V120V	TRUE
11418	T	C	nsp6	21I/Delta	1	0.01	V149A	FALSE
11497	C	T	nsp6	20A/EU2	0.92	0.13	Y175Y	TRUE
11497	C	C	nsp6	20A/EU2	0.08	0.13	Y175Y	TRUE
11514	C	T	nsp6	21I/Delta	1	0.01	T181I	FALSE
11514	C	T	nsp6	20C	0.3	0.45	T181I	FALSE
11514	C	C	nsp6	20C	0.7	0.45	T181T	TRUE
11537	A	G	nsp6	21K/Omicron	0.96	0.13	I189V	FALSE
12856	T	T	nsp9	20C	0.82	0.06	P57P	TRUE
12856	T	T	nsp9	20E/EU1	0.93	0.1	P57P	TRUE
12856	T	T	nsp9	20A/EU2	0.94	0.09	P57P	TRUE
12880	C	T	nsp9	21L/Omicron	1	0.01	I65I	TRUE
13019	C	T	nsp9	21I/Delta	0.86	0.18	L112L	TRUE
13019	C	C	nsp9	21I/Delta	0.14	0.18	L112L	TRUE
13195	T	C	nsp10	21K/Omicron	1	0.01	V57V	TRUE
13713	G	T	polymerase	20B	0.32	0.45	R91M	FALSE
13713	G	G	polymerase	20B	0.67	0.45	R91R	TRUE
13713	G	Deletion	polymerase	20B	0.121734	0.053546	del GA91	FALSE
13723	G	T	polymerase	20C	0.2	0.4	Q94H	FALSE
13723	G	G	polymerase	20C	0.8	0.4	Q94Q	TRUE
13993	G	T	polymerase	20A/EU2	0.92	0.11	K184N	FALSE
13993	G	G	polymerase	20A/EU2	0.07	0.12	K184K	TRUE
14030	G	A	polymerase	21I/Delta	0.81	0.38	E197K	FALSE
14030	G	G	polymerase	21I/Delta	0.19	0.38	E197E	TRUE
14408	C	T	polymerase	21L/Omicron	1	0.01	L323L	TRUE
14408	C	T	polymerase	21K/Omicron	1	0	L323L	TRUE
14408	C	T	polymerase	21J/Delta	1	0	L323L	TRUE
14408	C	T	polymerase	21I/Delta	1	0	L323L	TRUE
14408	C	T	polymerase	20I/Alpha	0.99	0.01	L323L	TRUE
14408	C	T	polymerase	20E/EU1	0.99	0.02	L323L	TRUE
14408	C	T	polymerase	20C	0.98	0.01	L323L	TRUE
14408	C	T	polymerase	20B	0.99	0.02	L323L	TRUE
14408	C	T	polymerase	20A/EU2	0.99	0.01	L323L	TRUE
14408	C	T	polymerase	20A	0.99	0.01	L323L	TRUE
14676	C	T	polymerase	20I/Alpha	0.99	0.07	P412L	FALSE
15096	T	T	polymerase	20I/Alpha	0.76	0.43	I552I	TRUE
15096	T	C	polymerase	20I/Alpha	0.24	0.43	I552T	FALSE
15240	C	T	polymerase	21K/Omicron	0.99	0.01	T600I	FALSE
15279	C	T	polymerase	20I/Alpha	0.99	0.07	T613I	FALSE
15324	C	T	polymerase	20A	0.17	0.36	T628I	FALSE
15324	C	C	polymerase	20A	0.83	0.37	T628T	TRUE
15451	G	A	polymerase	21J/Delta	1	0.02	A670A	TRUE
15451	G	A	polymerase	21I/Delta	1	0.01	A670A	TRUE
15714	C	T	polymerase	21L/Omicron	0.99	0.02	S758F	FALSE
15766	G	T	polymerase	20A/EU2	0.9	0.15	_775Y	FALSE
15766	G	G	polymerase	20A/EU2	0.1	0.16	_775_	TRUE
15952	C	A	polymerase	21J/Delta	0.26	0.43	S837S	TRUE
15952	C	C	polymerase	21J/Delta	0.74	0.43	S837S	TRUE
15952	C	T	polymerase	20C	0.14	0.06	S837S	TRUE
15952	C	C	polymerase	20C	0.85	0.06	S837S	TRUE
16111	C	T	polymerase	20B	0.31	0.44	S890S	TRUE
16111	C	C	polymerase	20B	0.69	0.44	S890S	TRUE
16176	T	C	polymerase	20I/Alpha	0.99	0.07	L912P	FALSE
16375	C	T	helicase	20C	0.28	0.43	P47S	FALSE
16375	C	C	helicase	20C	0.72	0.43	P47P	TRUE
16466	C	T	helicase	21J/Delta	0.99	0.04	P77L	FALSE
16466	C	T	helicase	21I/Delta	1	0.01	P77L	FALSE
16762	C	C	helicase	20C	0.85	0.07	L176L	TRUE
16763	T	T	helicase	20E/EU1	0.93	0.09	L176L	TRUE
16763	T	T	helicase	20C	0.85	0.07	L176L	TRUE
16884	T	T	helicase	20C	0.74	0.1	T216T	TRUE
16884	T	T	helicase	20E/EU1	0.91	0.13	T216T	TRUE
16884	T	T	helicase	20B	0.94	0.12	T216T	TRUE
16884	T	T	helicase	20A/EU2	0.94	0.09	T216T	TRUE
16884	T	T	helicase	20A	0.93	0.11	T216T	TRUE
16885	T	T	helicase	20C	0.73	0.1	Y217Y	TRUE
16885	T	T	helicase	20E/EU1	0.91	0.13	Y217Y	TRUE
16885	T	T	helicase	20B	0.94	0.12	Y217Y	TRUE
16885	T	T	helicase	20A/EU2	0.94	0.1	Y217Y	TRUE
16885	T	T	helicase	20A	0.93	0.11	Y217Y	TRUE
16887	C	T	helicase	20I/Alpha	0.07	0.24	Y217Y	TRUE
16887	C	C	helicase	20I/Alpha	0.93	0.25	Y217Y	TRUE
16887	C	T	helicase	20A	0.11	0.31	Y217Y	TRUE
16887	C	C	helicase	20A	0.89	0.31	Y217Y	TRUE
16889	A	A	helicase	20A/EU2	0.08	0.11	K218K	TRUE
16889	A	G	helicase	20A/EU2	0.92	0.11	K218R	FALSE
16967	A	A	helicase	20B	0.69	0.45	E244E	TRUE
16967	A	G	helicase	20B	0.31	0.45	E244G	FALSE
17019	G	T	helicase	20A/EU2	0.85	0.12	E261D	FALSE
17019	G	G	helicase	20A/EU2	0.07	0.11	E261E	TRUE
17058	G	T	helicase	20A	0.18	0.36	M274I	FALSE
17058	G	G	helicase	20A	0.82	0.36	M274M	TRUE
17410	C	T	helicase	21L/Omicron	0.99	0.02	R392C	FALSE
17567	G	A	helicase	20C	0.2	0.12	C444Y	FALSE
17567	G	G	helicase	20C	0.8	0.12	C444C	TRUE
17567	G	A	helicase	20E/EU1	0.06	0.1	C444Y	FALSE
17567	G	G	helicase	20E/EU1	0.94	0.1	C444C	TRUE
17567	G	A	helicase	20A/EU2	0.08	0.15	C444Y	FALSE
17567	G	G	helicase	20A/EU2	0.92	0.15	C444C	TRUE
18086	C	T	exonuclease	21I/Delta	0.82	0.38	T16I	FALSE
18086	C	C	exonuclease	21I/Delta	0.18	0.38	T16T	TRUE
18163	A	G	exonuclease	21L/Omicron	0.98	0.04	I42V	FALSE
18163	A	Insertion	exonuclease	21L/Omicron	0.057692	0	ins T42	FALSE
18163	A	A	exonuclease	21K/Omicron	0.1	0.22	I42I	TRUE
18163	A	G	exonuclease	21K/Omicron	0.9	0.22	I42V	FALSE
18318	G	T	exonuclease	20B	0.31	0.44	G93G	TRUE
18318	G	G	exonuclease	20B	0.69	0.44	G93G	TRUE
18744	C	T	exonuclease	21J/Delta	0.21	0.4	Y235Y	TRUE
18744	C	C	exonuclease	21J/Delta	0.79	0.41	Y235Y	TRUE
18803	G	T	exonuclease	20A/EU2	0.24	0.36	S255I	FALSE
18803	G	G	exonuclease	20A/EU2	0.74	0.35	S255S	TRUE
18877	C	T	exonuclease	20A/EU2	0.91	0.13	L280L	TRUE
18877	C	C	exonuclease	20A/EU2	0.09	0.13	L280L	TRUE
19220	C	T	exonuclease	21J/Delta	1	0.02	A394V	FALSE
19299	T	T	exonuclease	20E/EU1	0.8	0.28	Y420Y	TRUE
19299	T	G	exonuclease	20E/EU1	0.2	0.28	Y420_	FALSE
19299	T	T	exonuclease	20C	0.5	0.29	Y420Y	TRUE
19299	T	G	exonuclease	20C	0.5	0.29	Y420_	FALSE
19299	T	T	exonuclease	20A/EU2	0.84	0.26	Y420Y	TRUE
19299	T	G	exonuclease	20A/EU2	0.16	0.26	Y420_	FALSE
19299	T	T	exonuclease	20A	0.83	0.28	Y420Y	TRUE
19299	T	G	exonuclease	20A	0.17	0.27	Y420_	FALSE
19299	T	T	exonuclease	20I/Alpha	0.92	0.21	Y420Y	TRUE
19299	T	G	exonuclease	20I/Alpha	0.07	0.21	Y420_	FALSE
19299	T	Insertion	exonuclease	20I/Alpha	0.055556	0	ins AGTACCG420	FALSE
19299	T	T	exonuclease	20B	0.94	0.16	Y420Y	TRUE
19299	T	G	exonuclease	20B	0.06	0.16	Y420_	FALSE
19484	C	T	exonuclease	20E/EU1	0.06	0.11	A482V	FALSE
19484	C	C	exonuclease	20E/EU1	0.94	0.11	A482A	TRUE
19484	C	T	exonuclease	20A/EU2	0.11	0.15	A482V	FALSE
19484	C	C	exonuclease	20A/EU2	0.88	0.16	A482A	TRUE
19955	C	T	endoRNAse	21L/Omicron	1	0.01	T112I	FALSE
20055	A	G	endoRNAse	21L/Omicron	0.99	0.02	E145E	TRUE
20178	C	T	endoRNAse	21I/Delta	0.17	0.37	V186V	TRUE
20178	C	C	endoRNAse	21I/Delta	0.83	0.37	V186V	TRUE
20268	A	A	endoRNAse	20A	0.65	0.45	L216L	TRUE
20268	A	G	endoRNAse	20A	0.34	0.45	L216L	TRUE
20356	G	A	endoRNAse	20A/EU2	0.16	0.27	G246S	FALSE
20356	G	G	endoRNAse	20A/EU2	0.84	0.27	G246G	TRUE
20748	T	T	methyltransferase	20C	0.7	0.45	Y30Y	TRUE
20748	T	C	methyltransferase	20C	0.29	0.45	Y30Y	TRUE
20759	C	T	methyltransferase	21I/Delta	0.57	0.49	A34V	FALSE
20759	C	C	methyltransferase	21I/Delta	0.43	0.49	A34A	TRUE
21160	G	T	methyltransferase	21J/Delta	0.22	0.24	A168S	FALSE
21160	G	G	methyltransferase	21J/Delta	0.77	0.25	A168A	TRUE
21160	G	Insertion	methyltransferase	21J/Delta	0.056848	0.036468	ins CCTGT168	FALSE
21160	G	Insertion	methyltransferase	21J/Delta	0.076923	0	ins CGGT168	FALSE
21160	G	Insertion	methyltransferase	21J/Delta	0.071429	0	ins CT168	FALSE
21160	G	Insertion	methyltransferase	21J/Delta	0.060714	0.010714	ins T168	FALSE
21160	G	Insertion	methyltransferase	21J/Delta	0.071429	0	ins168LC	FALSE
21160	G	Insertion	methyltransferase	21J/Delta	0.090909	0	ins TCGT168	FALSE
21160	G	Deletion	methyltransferase	21J/Delta	0.1	0	del C168	FALSE
21160	G	T	methyltransferase	21I/Delta	0.24	0.25	A168S	FALSE
21160	G	G	methyltransferase	21I/Delta	0.75	0.26	A168A	TRUE
21160	G	Insertion	methyltransferase	21I/Delta	0.1	0	ins CCTGT168	FALSE
21255	G	G	methyltransferase	20E/EU1	0.27	0.44	A199A	TRUE
21255	G	C	methyltransferase	20E/EU1	0.72	0.44	A199A	TRUE
21618	C	T	S	21L/Omicron	0.99	0.01	T19I	FALSE
21618	C	G	S	21J/Delta	0.98	0.11	T19R	FALSE
21618	C	G	S	21I/Delta	1	0.01	T19R	FALSE
21633	T	T	S	21L/Omicron	0.14	0.05	L24L	TRUE
21634	A	A	S	21L/Omicron	0.14	0.05	L24L	TRUE
21635	C	C	S	21L/Omicron	0.14	0.05	P25P	TRUE
21762	C	T	S	21K/Omicron	0.99	0.01	A67V	FALSE
21766	A	A	S	21K/Omicron	0.11	0.07	I68I	TRUE
21766	A	C	S	21K/Omicron	0.7	0.21	I68I	TRUE
21766	A	Deletion	S	21K/Omicron	0.057438	0.031455	del68/70.0	FALSE
21766	A	A	S	20I/Alpha	0.16	0.13	I68I	TRUE
21766	A	C	S	20I/Alpha	0.4	0.2	I68I	TRUE
21766	A	Deletion	S	20I/Alpha	0.086985	0.062553	del CATG68	FALSE
21766	A	Deletion	S	20I/Alpha	0.065194	0.045591	del68/70.0	FALSE
21767	C	C	S	20I/Alpha	0.65	0.22	H69H	TRUE
21768	A	A	S	20I/Alpha	0.81	0.25	H69H	TRUE
21769	T	T	S	20I/Alpha	0.79	0.24	H69H	TRUE
21770	G	G	S	21K/Omicron	0.84	0.21	V70V	TRUE
21770	G	Insertion	S	21K/Omicron	0.404785	0.25346	ins70L	FALSE
21770	G	G	S	20I/Alpha	0.72	0.27	V70V	TRUE
21770	G	Insertion	S	20I/Alpha	0.137582	0.121463	ins70L	FALSE
21846	C	T	S	21K/Omicron	0.96	0.09	T95I	FALSE
21846	C	T	S	21J/Delta	0.37	0.48	T95I	FALSE
21846	C	C	S	21J/Delta	0.63	0.48	T95T	TRUE
21855	C	T	S	20A	0.16	0.35	S98F	FALSE
21855	C	C	S	20A	0.84	0.35	S98S	TRUE
21987	G	A	S	21L/Omicron	0.94	0.03	G142D	FALSE
21987	G	G	S	21L/Omicron	0.06	0.03	G142G	TRUE
21987	G	A	S	21J/Delta	0.45	0.31	G142D	FALSE
21987	G	G	S	21J/Delta	0.55	0.31	G142G	TRUE
21987	G	A	S	21I/Delta	0.49	0.3	G142D	FALSE
21987	G	G	S	21I/Delta	0.51	0.3	G142G	TRUE
21994	T	T	S	20I/Alpha	0.84	0.1	Y144Y	TRUE
21994	T	C	S	20I/Alpha	0.11	0.08	Y144Y	TRUE
22200	T	G	S	21L/Omicron	0.98	0.05	V213G	FALSE
22227	C	T	S	21I/Delta	0.97	0.16	A222V	FALSE
22227	C	T	S	20E/EU1	0.89	0.13	A222V	FALSE
22346	G	T	S	20E/EU1	0.25	0.42	A262S	FALSE
22346	G	G	S	20E/EU1	0.75	0.42	A262A	TRUE
22377	C	T	S	20E/EU1	0.26	0.43	P272L	FALSE
22377	C	C	S	20E/EU1	0.74	0.43	P272P	TRUE
22439	C	C	S	20C	0.76	0.11	L293L	TRUE
22439	C	C	S	20E/EU1	0.93	0.12	L293L	TRUE
22439	C	C	S	20B	0.93	0.17	L293L	TRUE
22439	C	C	S	20A/EU2	0.91	0.14	L293L	TRUE
22440	T	T	S	20C	0.8	0.09	L293L	TRUE
22440	T	T	S	20E/EU1	0.94	0.1	L293L	TRUE
22440	T	T	S	20B	0.94	0.15	L293L	TRUE
22440	T	T	S	20A/EU2	0.92	0.12	L293L	TRUE
22578	G	A	S	21L/Omicron	1	0.01	G339D	FALSE
22578	G	A	S	21K/Omicron	0.96	0.09	G339D	FALSE
22599	G	A	S	21K/Omicron	0.46	0.49	R346K	FALSE
22599	G	G	S	21K/Omicron	0.54	0.49	R346R	TRUE
22673	T	C	S	21K/Omicron	0.97	0.12	S371P	FALSE
22674	C	T	S	21L/Omicron	0.99	0.03	S371F	FALSE
22674	C	T	S	21K/Omicron	0.97	0.12	S371F	FALSE
22679	T	C	S	21L/Omicron	1	0.01	S373P	FALSE
22679	T	C	S	21K/Omicron	0.97	0.11	S373P	FALSE
22686	C	T	S	21L/Omicron	0.99	0.02	S375F	FALSE
22686	C	T	S	21K/Omicron	0.97	0.11	S375F	FALSE
22688	A	G	S	21L/Omicron	0.99	0.01	T376A	FALSE
22762	T	T	S	21I/Delta	0.4	0.48	F400F	TRUE
22762	T	C	S	21I/Delta	0.6	0.48	F400F	TRUE
22775	G	A	S	21L/Omicron	0.99	0.03	D405N	FALSE
22786	A	C	S	21L/Omicron	0.98	0.04	R408S	FALSE
22792	C	T	S	21I/Delta	0.91	0.27	I410I	TRUE
22792	C	C	S	21I/Delta	0.09	0.27	I410I	TRUE
22792	C	T	S	21L/Omicron	0.63	0.48	I410I	TRUE
22792	C	C	S	21L/Omicron	0.37	0.48	I410I	TRUE
22813	G	T	S	21L/Omicron	0.95	0.02	K417N	FALSE
22813	G	T	S	21K/Omicron	0.98	0.11	K417N	FALSE
22882	T	G	S	21K/Omicron	0.96	0.06	N440K	FALSE
22882	T	T	S	21L/Omicron	0.55	0.03	N440N	TRUE
22882	T	G	S	21L/Omicron	0.45	0.03	N440K	FALSE
22898	G	A	S	21K/Omicron	0.98	0.03	G446S	FALSE
22917	T	G	S	21J/Delta	1	0.03	L452R	FALSE
22917	T	G	S	21I/Delta	1	0	L452R	FALSE
22992	G	A	S	21L/Omicron	1	0	S477N	FALSE
22992	G	A	S	21K/Omicron	0.98	0.04	S477N	FALSE
22992	G	A	S	20A/EU2	0.87	0.16	S477N	FALSE
22992	G	G	S	20A/EU2	0.12	0.16	S477S	TRUE
22995	C	A	S	21L/Omicron	1	0	T478K	FALSE
22995	C	A	S	21K/Omicron	0.98	0.04	T478K	FALSE
22995	C	A	S	21J/Delta	0.99	0.03	T478K	FALSE
22995	C	A	S	21I/Delta	1	0.01	T478K	FALSE
23013	A	C	S	21L/Omicron	0.96	0.09	E484A	FALSE
23013	A	C	S	21K/Omicron	1	0.01	E484A	FALSE
23040	A	G	S	21L/Omicron	0.96	0.1	Q493R	FALSE
23040	A	G	S	21K/Omicron	1	0.01	Q493R	FALSE
23048	G	A	S	21K/Omicron	0.95	0.15	G496S	FALSE
23055	A	G	S	21L/Omicron	0.95	0.14	Q498R	FALSE
23055	A	G	S	21K/Omicron	0.98	0.05	Q498R	FALSE
23063	A	T	S	21L/Omicron	0.95	0.12	N501Y	FALSE
23063	A	T	S	21K/Omicron	0.99	0.01	N501Y	FALSE
23063	A	T	S	20I/Alpha	0.99	0.07	N501Y	FALSE
23075	T	C	S	21L/Omicron	0.98	0.04	Y505H	FALSE
23075	T	C	S	21K/Omicron	1	0.01	Y505H	FALSE
23115	T	T	S	20C	0.84	0.23	L518L	TRUE
23115	T	G	S	20C	0.08	0.17	L518R	FALSE
23116	A	A	S	20C	0.84	0.3	L518L	TRUE
23116	A	T	S	20C	0.14	0.31	L518L	TRUE
23119	T	T	S	20C	0.72	0.31	H519H	TRUE
23202	C	A	S	21K/Omicron	0.99	0.03	T547K	FALSE
23271	C	A	S	20I/Alpha	0.99	0.07	A570D	FALSE
23403	A	G	S	21L/Omicron	0.98	0.05	D614G	FALSE
23403	A	G	S	21K/Omicron	0.99	0.02	D614G	FALSE
23403	A	G	S	21J/Delta	1	0.02	D614G	FALSE
23403	A	G	S	21I/Delta	1	0.02	D614G	FALSE
23403	A	G	S	20I/Alpha	0.96	0.08	D614G	FALSE
23403	A	G	S	20E/EU1	0.93	0.1	D614G	FALSE
23403	A	G	S	20C	0.79	0.08	D614G	FALSE
23403	A	G	S	20B	0.95	0.09	D614G	FALSE
23403	A	G	S	20A/EU2	0.92	0.11	D614G	FALSE
23403	A	G	S	20A	0.94	0.09	D614G	FALSE
23430	C	T	S	21I/Delta	0.6	0.48	A623V	FALSE
23430	C	C	S	21I/Delta	0.4	0.48	A623A	TRUE
23525	C	T	S	21L/Omicron	0.99	0.01	H655Y	FALSE
23525	C	T	S	21K/Omicron	1	0.01	H655Y	FALSE
23599	T	G	S	21L/Omicron	1	0.01	N679K	FALSE
23599	T	G	S	21K/Omicron	0.99	0.04	N679K	FALSE
23604	C	A	S	21L/Omicron	1	0	P681H	FALSE
23604	C	A	S	21K/Omicron	0.95	0.16	P681H	FALSE
23604	C	G	S	21J/Delta	0.99	0.08	P681R	FALSE
23604	C	G	S	21I/Delta	1	0.01	P681R	FALSE
23604	C	A	S	20I/Alpha	0.99	0.06	P681H	FALSE
23604	C	A	S	20C	0.3	0.45	P681H	FALSE
23604	C	C	S	20C	0.7	0.45	P681P	TRUE
23664	C	T	S	21K/Omicron	0.22	0.41	A701V	FALSE
23664	C	C	S	21K/Omicron	0.78	0.41	A701A	TRUE
23709	C	T	S	20I/Alpha	0.99	0.07	T716I	FALSE
23709	C	T	S	20C	0.3	0.44	T716I	FALSE
23709	C	C	S	20C	0.69	0.44	T716T	TRUE
23854	C	A	S	21L/Omicron	1	0.01	N764K	FALSE
23854	C	A	S	21K/Omicron	1	0.01	N764K	FALSE
23948	G	T	S	21L/Omicron	1	0	D796Y	FALSE
23948	G	T	S	21K/Omicron	1	0.01	D796Y	FALSE
24130	C	A	S	21K/Omicron	1	0.01	N856K	FALSE
24130	C	T	S	21J/Delta	0.14	0.34	N856N	TRUE
24130	C	C	S	21J/Delta	0.86	0.34	N856N	TRUE
24130	C	T	S	20A/EU2	0.06	0.23	N856N	TRUE
24130	C	C	S	20A/EU2	0.93	0.23	N856N	TRUE
24171	T	T	S	20C	0.89	0.08	I870I	TRUE
24171	T	G	S	20C	0.11	0.08	I870S	FALSE
24171	T	T	S	20A/EU2	0.93	0.19	I870I	TRUE
24171	T	G	S	20A/EU2	0.07	0.19	I870S	FALSE
24243	T	T	S	20C	0.79	0.09	L894L	TRUE
24243	T	T	S	20E/EU1	0.94	0.09	L894L	TRUE
24243	T	T	S	20A/EU2	0.93	0.12	L894L	TRUE
24244	A	A	S	20C	0.81	0.08	L894L	TRUE
24245	C	T	S	20C	0.06	0.03	Q895_	FALSE
24245	C	C	S	20C	0.71	0.12	Q895Q	TRUE
24245	C	C	S	20E/EU1	0.91	0.13	Q895Q	TRUE
24245	C	C	S	20A/EU2	0.89	0.17	Q895Q	TRUE
24245	C	C	S	20A	0.93	0.12	Q895Q	TRUE
24378	C	T	S	20B	0.35	0.46	S939F	FALSE
24378	C	C	S	20B	0.65	0.46	S939S	TRUE
24378	C	T	S	20A/EU2	0.24	0.36	S939F	FALSE
24378	C	C	S	20A/EU2	0.75	0.35	S939S	TRUE
24389	A	A	S	20E/EU1	0.8	0.29	S943S	TRUE
24389	A	C	S	20E/EU1	0.2	0.29	S943R	FALSE
24389	A	A	S	20C	0.5	0.19	S943S	TRUE
24389	A	C	S	20C	0.49	0.19	S943R	FALSE
24389	A	A	S	20A/EU2	0.83	0.29	S943S	TRUE
24389	A	C	S	20A/EU2	0.17	0.29	S943R	FALSE
24389	A	A	S	20A	0.83	0.29	S943S	TRUE
24389	A	C	S	20A	0.17	0.29	S943R	FALSE
24389	A	A	S	20I/Alpha	0.91	0.22	S943S	TRUE
24389	A	C	S	20I/Alpha	0.09	0.22	S943R	FALSE
24389	A	A	S	20B	0.87	0.28	S943S	TRUE
24389	A	C	S	20B	0.13	0.27	S943R	FALSE
24390	G	G	S	20E/EU1	0.78	0.32	S943S	TRUE
24390	G	C	S	20E/EU1	0.22	0.32	S943T	FALSE
24390	G	G	S	20C	0.43	0.21	S943S	TRUE
24390	G	C	S	20C	0.55	0.2	S943T	FALSE
24390	G	G	S	20A/EU2	0.81	0.3	S943S	TRUE
24390	G	C	S	20A/EU2	0.19	0.3	S943T	FALSE
24390	G	G	S	20A	0.82	0.32	S943S	TRUE
24390	G	C	S	20A	0.18	0.32	S943T	FALSE
24390	G	G	S	20I/Alpha	0.9	0.24	S943S	TRUE
24390	G	C	S	20I/Alpha	0.1	0.24	S943T	FALSE
24390	G	G	S	20B	0.86	0.3	S943S	TRUE
24390	G	C	S	20B	0.14	0.29	S943T	FALSE
24410	G	A	S	21J/Delta	0.96	0.06	D950N	FALSE
24410	G	A	S	21I/Delta	0.96	0.06	D950N	FALSE
24424	A	T	S	21L/Omicron	1	0.01	Q954H	FALSE
24424	A	T	S	21K/Omicron	0.97	0.08	Q954H	FALSE
24469	T	A	S	21L/Omicron	0.99	0.03	N969K	FALSE
24469	T	A	S	21K/Omicron	0.99	0.02	N969K	FALSE
24503	C	T	S	21K/Omicron	1	0.01	L981F	FALSE
24506	T	G	S	20I/Alpha	0.98	0.07	S982A	FALSE
24771	C	T	S	20E/EU1	0.15	0.32	A1,070V	FALSE
24771	C	C	S	20E/EU1	0.85	0.32	A1,070A	TRUE
24794	G	T	S	20C	0.14	0.26	A1,078S	FALSE
24794	G	G	S	20C	0.85	0.28	A1,078A	TRUE
24914	G	C	S	20I/Alpha	0.99	0.07	D1,118H	FALSE
24933	G	T	S	21I/Delta	0.61	0.48	G1,124V	FALSE
24933	G	G	S	21I/Delta	0.39	0.48	G1,124G	TRUE
24959	G	A	S	20C	0.14	0.07	V1,133I	FALSE
24959	G	G	S	20C	0.85	0.07	V1,133V	TRUE
25000	C	T	S	21L/Omicron	0.93	0.03	D1,146D	TRUE
25000	C	C	S	21L/Omicron	0.07	0.03	D1,146D	TRUE
25000	C	T	S	21K/Omicron	0.9	0.09	D1,146D	TRUE
25000	C	C	S	21K/Omicron	0.1	0.09	D1,146D	TRUE
25244	G	T	S	21I/Delta	0.6	0.49	V1,228L	FALSE
25244	G	G	S	21I/Delta	0.4	0.49	V1,228V	TRUE
25296	A	A	S	21K/Omicron	0.92	0.05	K1,245K	TRUE
25296	A	A	S	21J/Delta	0.91	0.02	K1,245K	TRUE
25296	A	A	S	21I/Delta	0.9	0.02	K1,245K	TRUE
25296	A	C	S	21I/Delta	0.06	0.01	K1,245T	FALSE
25324	C	A	S	21J/Delta	0.11	0.04	C1,254_	FALSE
25324	C	C	S	21J/Delta	0.89	0.04	C1,254C	TRUE
25324	C	A	S	21I/Delta	0.1	0.03	C1,254_	FALSE
25324	C	C	S	21I/Delta	0.9	0.03	C1,254C	TRUE
25336	A	A	S	21J/Delta	0.92	0.05	E1,258E	TRUE
25336	A	C	S	21J/Delta	0.08	0.05	E1,258D	FALSE
25336	A	A	S	21I/Delta	0.94	0.02	E1,258E	TRUE
25336	A	C	S	21I/Delta	0.06	0.02	E1,258D	FALSE
25440	G	T	ORF3a	20E/EU1	0.18	0.37	K16N	FALSE
25440	G	G	ORF3a	20E/EU1	0.82	0.37	K16K	TRUE
25469	C	T	ORF3a	21J/Delta	0.99	0.06	S26L	FALSE
25469	C	T	ORF3a	21I/Delta	1	0.01	S26L	FALSE
25563	G	T	ORF3a	20C	0.88	0.29	Q57H	FALSE
25563	G	G	ORF3a	20C	0.12	0.29	Q57Q	TRUE
25563	G	T	ORF3a	20A/EU2	0.91	0.13	Q57H	FALSE
25563	G	G	ORF3a	20A/EU2	0.09	0.13	Q57Q	TRUE
25584	C	T	ORF3a	21L/Omicron	0.99	0.01	T64T	TRUE
25584	C	T	ORF3a	21K/Omicron	1	0.01	T64T	TRUE
25614	C	T	ORF3a	21J/Delta	0.08	0.27	S74S	TRUE
25614	C	C	ORF3a	21J/Delta	0.92	0.27	S74S	TRUE
25614	C	C	ORF3a	20E/EU1	0.93	0.19	S74S	TRUE
25710	C	T	ORF3a	20A/EU2	0.88	0.15	L106L	TRUE
25710	C	C	ORF3a	20A/EU2	0.1	0.16	L106L	TRUE
25731	C	T	ORF3a	20A	0.2	0.38	Y113Y	TRUE
25731	C	C	ORF3a	20A	0.8	0.38	Y113Y	TRUE
25879	G	T	ORF3a	20B	0.31	0.45	V163L	FALSE
25879	G	G	ORF3a	20B	0.69	0.45	V163V	TRUE
25906	G	G	ORF3a	20A	0.84	0.34	G172G	TRUE
25906	G	C	ORF3a	20A	0.15	0.34	G172R	FALSE
26060	C	T	ORF3a	21L/Omicron	1	0.01	T223I	FALSE
26270	C	T	E	21L/Omicron	1	0.01	T9I	FALSE
26270	C	T	E	21K/Omicron	1	0.01	T9I	FALSE
26530	A	A	M	21K/Omicron	0.48	0.27	D3D	TRUE
26530	A	G	M	21K/Omicron	0.52	0.27	D3G	FALSE
26577	C	G	M	21L/Omicron	0.96	0.02	Q19E	FALSE
26577	C	G	M	21K/Omicron	0.92	0.18	Q19E	FALSE
26577	C	C	M	21K/Omicron	0.08	0.18	Q19Q	TRUE
26709	G	A	M	21L/Omicron	1	0.01	A63T	FALSE
26709	G	A	M	21K/Omicron	1	0.01	A63T	FALSE
26720	G	T	M	20A/EU2	0.24	0.36	V66V	TRUE
26720	G	G	M	20A/EU2	0.75	0.36	V66V	TRUE
26735	C	T	M	20A/EU2	0.91	0.14	Y71Y	TRUE
26735	C	C	M	20A/EU2	0.09	0.14	Y71Y	TRUE
26767	T	C	M	21J/Delta	1	0.03	I82T	FALSE
26767	T	C	M	21I/Delta	1	0.01	I82T	FALSE
26767	T	T	M	20C	0.7	0.45	I82I	TRUE
26767	T	C	M	20C	0.29	0.44	I82T	FALSE
26801	C	G	M	20E/EU1	0.97	0.09	L93L	TRUE
26858	C	T	M	21L/Omicron	0.99	0.02	F112F	TRUE
26876	T	T	M	20A/EU2	0.1	0.14	I118I	TRUE
26876	T	C	M	20A/EU2	0.9	0.14	I118I	TRUE
26893	T	T	M	20C	0.85	0.06	L124L	TRUE
27259	A	C	ORF6	21L/Omicron	0.99	0.01	R20R	TRUE
27259	A	C	ORF6	21K/Omicron	1	0.01	R20R	TRUE
27319	T	T	ORF6	20B	0.67	0.45	L40L	TRUE
27319	T	C	ORF6	20B	0.33	0.45	L40L	TRUE
27382	G	C	ORF6	21L/Omicron	0.99	0.02	D61H	FALSE
27383	A	T	ORF6	21L/Omicron	0.99	0.01	D61V	FALSE
27384	T	C	ORF6	21L/Omicron	0.99	0.02	D61D	TRUE
27535	C	G	ORF7a	20C	0.17	0.12	P48A	FALSE
27535	C	C	ORF7a	20C	0.83	0.12	P48P	TRUE
27638	T	C	ORF7a	21J/Delta	0.98	0.1	V82A	FALSE
27638	T	C	ORF7a	21I/Delta	1	0.01	V82A	FALSE
27752	C	T	ORF7a	21J/Delta	1	0.02	T120I	FALSE
27752	C	T	ORF7a	21I/Delta	1	0.01	T120I	FALSE
27807	C	T	ORF7b	21L/Omicron	1	0	L18L	TRUE
27807	C	T	ORF7b	21K/Omicron	1	0.01	L18L	TRUE
27874	C	T	ORF7b	21J/Delta	1	0.03	T40I	FALSE
27944	C	T	ORF8	20E/EU1	0.26	0.43	H17H	TRUE
27944	C	C	ORF8	20E/EU1	0.74	0.43	H17H	TRUE
27972	C	T	ORF8	20I/Alpha	0.94	0.14	Q27_	FALSE
28048	G	T	ORF8	20I/Alpha	0.99	0.07	R52I	FALSE
28095	A	A	ORF8	20I/Alpha	0.72	0.4	K68K	TRUE
28095	A	T	ORF8	20I/Alpha	0.28	0.4	K68_	FALSE
28111	A	G	ORF8	20I/Alpha	0.99	0.07	Y73C	FALSE
28140	T	T	ORF8	20C	0.85	0.06	C83C	TRUE
28248	G	G	ORF8	21J/Delta	0.06	0.08	D119D	TRUE
28249	A	A	ORF8	21J/Delta	0.31	0.14	D119D	TRUE
28249	A	A	ORF8	21I/Delta	0.33	0.14	D119D	TRUE
28249	A	Deletion	ORF8	21I/Delta	0.092025	0	del T119	FALSE
28250	T	T	ORF8	21J/Delta	0.35	0.13	D119D	TRUE
28250	T	T	ORF8	21I/Delta	0.36	0.13	D119D	TRUE
28251	T	T	ORF8	21J/Delta	0.33	0.11	F120F	TRUE
28251	T	T	ORF8	21I/Delta	0.3	0.12	F120F	TRUE
28252	T	T	ORF8	21J/Delta	0.35	0.11	F120F	TRUE
28252	T	T	ORF8	21I/Delta	0.32	0.12	F120F	TRUE
28253	C	A	ORF8	21J/Delta	0.31	0.11	F120L	FALSE
28253	C	A	ORF8	21I/Delta	0.28	0.08	F120L	FALSE
28271	A	T	Outside of gene	21L/Omicron	0.99	0.02	A28,271T	FALSE
28271	A	T	Outside of gene	21K/Omicron	1	0.01	A28,271T	FALSE
28280	G	C	N	20I/Alpha	0.99	0.07	D3H	FALSE
28281	A	T	N	20I/Alpha	0.98	0.07	D3V	FALSE
28282	T	A	N	20I/Alpha	0.92	0.09	D3E	FALSE
28282	T	T	N	20I/Alpha	0.06	0.07	D3D	TRUE
28299	A	A	N	21J/Delta	0.75	0.43	Q9Q	TRUE
28299	A	T	N	21J/Delta	0.25	0.43	Q9L	FALSE
28311	C	T	N	21L/Omicron	0.99	0.01	P13L	FALSE
28311	C	T	N	21K/Omicron	1	0.01	P13L	FALSE
28363	A	A	N	21L/Omicron	0.6	0.17	G30G	TRUE
28363	A	T	N	21L/Omicron	0.23	0.04	G30G	TRUE
28363	A	A	N	21K/Omicron	0.62	0.12	G30G	TRUE
28363	A	T	N	21K/Omicron	0.25	0.05	G30G	TRUE
28364	G	G	N	21L/Omicron	0.82	0.11	E31E	TRUE
28364	G	Deletion	N	21L/Omicron	0.051383	0.031621	del AACGCAGT31	FALSE
28364	G	G	N	21K/Omicron	0.85	0.09	E31E	TRUE
28365	A	A	N	21L/Omicron	0.78	0.14	E31E	TRUE
28365	A	A	N	21K/Omicron	0.8	0.11	E31E	TRUE
28366	A	A	N	21L/Omicron	0.78	0.13	E31E	TRUE
28366	A	A	N	21K/Omicron	0.8	0.11	E31E	TRUE
28367	C	T	N	21L/Omicron	0.72	0.15	R32C	FALSE
28367	C	C	N	21L/Omicron	0.07	0.02	R32R	TRUE
28367	C	T	N	21K/Omicron	0.73	0.12	R32C	FALSE
28367	C	C	N	21K/Omicron	0.08	0.03	R32R	TRUE
28368	G	G	N	21L/Omicron	0.76	0.12	R32R	TRUE
28368	G	Deletion	N	21L/Omicron	0.344474	0.319524	del CA32	FALSE
28368	G	G	N	21K/Omicron	0.79	0.11	R32R	TRUE
28368	G	Deletion	N	21K/Omicron	0.351889	0.317128	del CA32	FALSE
28369	C	C	N	21L/Omicron	0.13	0.02	R32R	TRUE
28369	C	C	N	21K/Omicron	0.14	0.04	R32R	TRUE
28370	A	A	N	21L/Omicron	0.11	0.02	S33S	TRUE
28370	A	Insertion	N	21L/Omicron	0.052342	0.042079	ins GAATG33	FALSE
28370	A	A	N	21K/Omicron	0.12	0.04	S33S	TRUE
28370	A	Insertion	N	21K/Omicron	0.053524	0.047315	ins GAATG33	FALSE
28442	A	A	N	20C	0.86	0.08	T57T	TRUE
28442	A	A	N	20A/EU2	0.93	0.1	T57T	TRUE
28461	A	G	N	21J/Delta	0.99	0.04	D63G	FALSE
28461	A	G	N	21I/Delta	0.99	0	D63G	FALSE
28487	G	A	N	20B	0.33	0.46	V72I	FALSE
28487	G	G	N	20B	0.66	0.46	V72V	TRUE
28651	C	T	N	20A	0.15	0.33	N126N	TRUE
28651	C	C	N	20A	0.85	0.33	N126N	TRUE
28674	C	T	N	21L/Omicron	0.25	0.43	A134V	FALSE
28674	C	C	N	21L/Omicron	0.75	0.43	A134A	TRUE
28833	C	T	N	20A	0.2	0.38	S187L	FALSE
28833	C	C	N	20A	0.79	0.38	S187S	TRUE
28863	C	C	N	20E/EU1	0.94	0.08	S197S	TRUE
28863	C	C	N	20C	0.86	0.06	S197S	TRUE
28867	T	T	N	20C	0.79	0.09	T198T	TRUE
28867	T	Deletion	N	20C	0.137795	0.048151	del C198	FALSE
28867	T	T	N	20E/EU1	0.93	0.1	T198T	TRUE
28867	T	Deletion	N	20E/EU1	0.105721	0.08012	del C198	FALSE
28867	T	T	N	20A/EU2	0.94	0.1	T198T	TRUE
28867	T	Deletion	N	20A/EU2	0.089785	0.071214	del C198	FALSE
28867	T	T	N	20A	0.94	0.1	T198T	TRUE
28867	T	Deletion	N	20A	0.095422	0.079885	del C198	FALSE
28868	C	T	N	20B	0.34	0.46	P199S	FALSE
28868	C	C	N	20B	0.65	0.46	P199P	TRUE
28881	G	A	N	21L/Omicron	1	0	R203K	FALSE
28881	G	A	N	21K/Omicron	1	0	R203K	FALSE
28881	G	T	N	21J/Delta	0.99	0.06	R203M	FALSE
28881	G	T	N	21I/Delta	0.99	0.04	R203M	FALSE
28881	G	A	N	20I/Alpha	0.99	0.07	R203K	FALSE
28881	G	A	N	20B	0.98	0.06	R203K	FALSE
28882	G	A	N	21L/Omicron	1	0.01	R203R	TRUE
28882	G	A	N	21K/Omicron	1	0	R203R	TRUE
28882	G	A	N	20I/Alpha	0.99	0.07	R203R	TRUE
28882	G	A	N	20B	0.98	0.06	R203R	TRUE
28883	G	C	N	21L/Omicron	1	0.01	G204R	FALSE
28883	G	C	N	21K/Omicron	1	0	G204R	FALSE
28883	G	C	N	20I/Alpha	0.99	0.07	G204R	FALSE
28883	G	C	N	20B	0.98	0.06	G204R	FALSE
28887	C	T	N	20C	0.28	0.43	T205I	FALSE
28887	C	C	N	20C	0.7	0.45	T205T	TRUE
28903	G	T	N	20B	0.32	0.45	M210I	FALSE
28903	G	G	N	20B	0.68	0.45	M210M	TRUE
28916	G	T	N	21J/Delta	0.98	0.11	G215C	FALSE
28932	C	T	N	20E/EU1	0.9	0.12	A220V	FALSE
28943	C	C	N	20C	0.77	0.11	L224L	TRUE
28943	C	C	N	20E/EU1	0.92	0.11	L224L	TRUE
28943	C	C	N	20A/EU2	0.92	0.12	L224L	TRUE
28943	C	C	N	20A	0.94	0.1	L224L	TRUE
28975	G	G	N	20A/EU2	0.09	0.15	M234M	TRUE
28975	G	C	N	20A/EU2	0.89	0.14	M234I	FALSE
28977	C	T	N	20I/Alpha	0.98	0.07	S235F	FALSE
29095	C	C	N	20C	0.88	0.05	F274F	TRUE
29095	C	C	N	20A/EU2	0.93	0.16	F274F	TRUE
29200	C	T	N	20A	0.15	0.33	P309P	TRUE
29200	C	C	N	20A	0.84	0.33	P309P	TRUE
29399	G	A	N	20A/EU2	0.76	0.33	A376T	FALSE
29399	G	G	N	20A/EU2	0.21	0.34	A376A	TRUE
29402	G	T	N	21J/Delta	0.99	0.03	D377Y	FALSE
29402	G	T	N	21I/Delta	0.98	0.07	D377Y	FALSE
29510	A	C	N	21L/Omicron	0.99	0.02	S413R	FALSE
29513	G	T	N	20C	0.32	0.45	A414S	FALSE
29513	G	G	N	20C	0.68	0.45	A414A	TRUE
29545	C	T	Outside of gene	20B	0.34	0.47	C29,545T	FALSE
29545	C	C	Outside of gene	20B	0.65	0.47	C29,545C	FALSE
29614	C	T	ORF10	20C	0.28	0.4	C19C	TRUE
29614	C	C	ORF10	20C	0.68	0.44	C19C	TRUE
29645	G	T	ORF10	20E/EU1	0.95	0.16	V30L	FALSE
29706	G	T	Outside of gene	20B	0.34	0.47	G29,706T	FALSE
29706	G	G	Outside of gene	20B	0.66	0.47	G29,706G	FALSE
29711	G	G	Outside of gene	20C	0.7	0.43	G29,711G	FALSE
29719	C	T	Outside of gene	20C	0.33	0.46	C29,719T	FALSE
29719	C	C	Outside of gene	20C	0.67	0.46	C29,719C	FALSE
29742	G	T	Outside of gene	21J/Delta	0.99	0.04	G29,742T	FALSE
29742	G	T	Outside of gene	21I/Delta	1	0.01	G29,742T	FALSE
29755	G	G	Outside of gene	20C	0.82	0.07	G29,755G	FALSE

## Sheet: Sup. Table 8
Coding region	Nucleotide/ amino acid substitution	Pipeline	Total (N = 1,332)		Mild/moderate (N = 1,089)		Severe COVID-19/death (N = 243)		OR	95%CI	p-value	q-valuea	Significant?	References	Comment
			N	%	N	%	N	%
endoRNAse	V66L	AA	15	1.2	14	1.4	1	0.4	0.34	0.04–2.60	0.30	0.43	non-significant	-	-
endoRNAse	G184X	AA	18	1.4	18	1.8	0	0	-	-	-	-	non-significant	-	-
endoRNAse	V185X	AA	21	1.7	21	2.1	0	0	-	-	-	-	non-significant	-	-
endoRNAse	V186X	AA	23	1.8	22	2.2	1	0.4	0.22	0.03–1.62	0.14	0.32	non-significant	-	-
endoRNAse	T112I	NN	8	0.7	7	0.8	1	0.5	0.46	0.05- 4.15	0.49	0.75	non-significant	-	-
E	T9I	NN	156	11.9	154	14.3	2	0.8	0.04	0.01- 0.18	<0.001	<0.001	significant	3, 4, 5, 6, 8, 19, 20, 45, 52	Mutation showed stabilizing effect In-silico for Omicron [8]. Lower cell death and cytokine production in mutants [52]. Mutation described with no info on impact [3-6,19,20,45].
exonuclease	T16I	AA	29	3.2	26	3.5	3	1.8	0.49	0.15–1.67	0.26	0.39	non-significant	-	-
exonuclease	I42V	AA	141	15.4	139	18.5	2	1.2	0.05	0.01–0.20	<0.001	<0.001	significant	3, 4, 6, 17	All Omicron clades have the mutation in nsp14 which provides proofreading activity during genome replication which could change G --> T mutation rates in human cells [6]. Mutation could result in higher intrinsic recombination rates for the Omicron variant. 3D modelling showed it is not proximal to the RNA binding pocket [17]. Might impact side mediating interactionw with nsp10. Mutation describe…
exonuclease	A394V	AA	232	25.3	220	29.3	12	7.1	0.18	0.10–0.34	<0.001	<0.001	significant	6, 8, 9, 10, 11	The most common mutation in nsp14 [9]. Located in domain involved in mRNA capping [10]. Mutation described with no info on impact [6,8,11].
exonuclease	Y420S	AA	20	2.2	19	2.5	1	0.6	0.25	0.03–1.85	0.17	0.36	non-significant	-	-
exonuclease	Y420X	AA	21	2.3	20	2.7	1	0.6	0.23	0.03–1.75	0.16	0.35	non-significant	-	-
exonuclease	V421X	AA	31	3.4	29	3.9	2	1.2	0.32	0.08–1.36	0.12	0.30	non-significant	-	-
exonuclease	N422X	AA	33	3.6	30	4	3	1.8	0.47	0.14–1.55	0.21	0.36	non-significant	-	-
exonuclease	K423X	AA	34	3.7	31	4.1	3	1.8	0.45	0.14–1.49	0.19	0.36	non-significant	-	-
exonuclease	H424X	AA	29	3.2	26	3.5	3	1.8	0.54	0.16–1.81	0.32	0.45	non-significant	-	-
exonuclease	A425X	AA	31	3.4	27	3.6	4	2.4	0.70	0.24–2.03	0.51	0.63	non-significant	-	-
exonuclease	F426X	AA	32	3.5	28	3.7	4	2.4	0.67	0.23–1.95	0.47	0.59	non-significant	-	-
exonuclease	H427X	AA	19	2.1	18	2.4	1	0.6	0.26	0.03–1.97	0.19	0.36	non-significant	-	-
exonuclease	T428X	AA	18	2	17	2.3	1	0.6	0.28	0.04–2.10	0.21	0.36	non-significant	-	-
exonuclease	P429X	AA	17	1.9	15	2	2	1.2	0.63	0.14–2.80	0.55	0.66	non-significant	-	-
exonuclease	N438X	AA	18	2	17	2.3	1	0.6	0.28	0.04–2.08	0.21	0.36	non-significant	-	-
exonuclease	L439X	AA	18	2	18	2.4	0	0	-	-	-	-	non-significant	-	-
exonuclease	K440X	AA	19	2.1	19	2.5	0	0	-	-	-	-	non-significant	-	-
exonuclease	P443X	AA	22	2.4	22	2.9	0	0	-	-	-	-	non-significant	-	-
exonuclease	F444X	AA	27	2.9	26	3.5	1	0.6	0.18	0.02–1.32	0.091	0.24	non-significant	-	-
exonuclease	F445X	AA	28	3.1	27	3.6	1	0.6	0.17	0.02–1.26	0.084	0.23	non-significant	-	-
exonuclease	Y446X	AA	20	2.2	19	2.5	1	0.6	0.25	0.03–1.85	0.17	0.36	non-significant	-	-
exonuclease	S448X	AA	17	1.9	16	2.1	1	0.6	0.29	0.04–2.23	0.24	0.37	non-significant	-	-
exonuclease	D449X	AA	17	1.9	16	2.1	1	0.6	0.29	0.04–2.23	0.24	0.37	non-significant	-	-
exonuclease	S450X	AA	21	2.3	19	2.5	2	1.2	0.50	0.11–2.15	0.35	0.47	non-significant	-	-
exonuclease	P451X	AA	22	2.4	20	2.7	2	1.2	0.47	0.11–2.04	0.31	0.45	non-significant	-	-
exonuclease	S454X	AA	20	2.2	17	2.3	3	1.8	0.84	0.24–2.90	0.78	0.86	non-significant	-	-
exonuclease	H455X	AA	20	2.2	17	2.3	3	1.8	0.84	0.24–2.90	0.78	0.86	non-significant	-	-
exonuclease	G456X	AA	24	2.6	21	2.8	3	1.8	0.68	0.20–2.30	0.53	0.65	non-significant	-	-
exonuclease	K457X	AA	19	2.1	17	2.3	2	1.2	0.56	0.13–2.43	0.44	0.57	non-significant	-	-
exonuclease	Q458X	AA	17	1.9	16	2.1	1	0.6	0.29	0.04–2.22	0.23	0.37	non-significant	-	-
exonuclease	V459X	AA	20	2.2	18	2.4	2	1.2	0.52	0.12–2.29	0.39	0.51	non-significant	-	-
exonuclease	R476X	AA	18	2	17	2.3	1	0.6	0.28	0.04–2.08	0.21	0.36	non-significant	-	-
exonuclease	C477X	AA	18	2	17	2.3	1	0.6	0.28	0.04–2.08	0.21	0.36	non-significant	-	-
helicase	P77L	AA	441	33.2	409	37.7	32	13.2	0.24	0.16–0.36	<0.001	<0.001	significant	4, 6, 8, 9, 10, 11, 15, 16	The Delta clades share mutation P77L in nsp13 involved in innate-immune antogonization [6]. P77L is characteristic for the Delta variant and has a potential destabalizing effect [9]. Located in domain required for catalytic activity and interaction with nsp12 [10]. Nsp13 mutants including P77L, Q88H, D260Y, E341D and M429I exhibits immune evasion from host imune response [16]. Mutation described …
helicase	R129K	AA	34	2.6	34	3.1	0	0	-	-	-	-	non-significant	-	-
helicase	K218R	AA	37	2.8	20	1.8	17	7	3.02	1.50–6.08	0.002	0.009	significant	12	Exposed to the solvent [12].
helicase	E244G	AA	17	1.3	8	0.7	9	3.7	5.71	2.17–15.0	<0.001	0.003	significant	-	-
helicase	E261D	AA	49	3.7	25	2.3	24	9.9	3.56	1.93–6.55	<0.001	<0.001	significant	12, 16, 23	Mutation forms hydrogen bond to S259 and loses hydrogen bonds with Y324 and H290 [12]. Mutation negatively impact stability and increases protein flexibility [16]. Mutation described with no info on impact [23].
helicase	M274I	AA	33	2.5	21	1.9	12	4.9	2.90	1.40–6.02	0.004	0.016	significant	14, 16	Mutation negatively impact stability and increases protein flexibility [16].
helicase	L297P	AA	17	1.3	14	1.3	3	1.2	1.18	0.31–4.42	0.81	0.87	non-significant	-	-
helicase	E341D	AA	20	1.5	18	1.7	2	0.8	0.27	0.06–1.26	0.10	0.25	non-significant	-	-
helicase	K460R	AA	35	2.6	32	2.9	3	1.2	0.46	0.14–1.52	0.20	0.36	non-significant	-	-
helicase	R392C	NN	10	0.8	8	0.7	2	0.8	0.78	0.15- 4.08	0.77	0.8	non-significant	-	-
intergenic	A28271T	NN	158	12.2	156	14.7	2	0.8	0.04	0.01- 0.16	<0.001	<0.001	significant	48	Detected in the Omicron/BF.5 variant [48].
intergenic	C100C	NN	1166	89.1	967	90.3	199	84	0.48	0.23- 0.99	0.047	0.13	non-significant	-	-
intergenic	C21T	NN	38	18.5	37	22.6	1	2.4	0.09	0.01- 0.65	0.017	0.052	non-significant	-	-
intergenic	C241T	NN	1307	99.8	1071	99.9	236	99.6	0.46	0.02- 9.50	0.61	0.8	non-significant	-	-
intergenic	G210T	NN	433	33.1	404	37.7	29	12.2	0.22	0.15- 0.34	<0.001	<0.001	significant	50	Delta/B.1.617.2 specific mutation in the 5'UTR region [50].
intergenic	G29742T	NN	343	31.8	320	36.7	23	11.1	0.21	0.13- 0.33	<0.001	<0.001	significant	49	G1397A, T28688C and G29742T mutations found in patients who traveled to, or are residents in Iran, Australia and New Sealand [49].
intergenic	G29755G	NN	1057	99.8	857	99.9	200	99.5	0.48	0.02- 10.0	0.64	0.8	non-significant	-	-
leader	E87D	AA	29	2.2	28	2.6	1	0.4	0.17	0.02–1.26	0.083	0.23	non-significant	-	-
leader	S135R	NN	8	0.6	7	0.7	1	0.4	0.5	0.06- 4.43	0.54	0.75	non-significant	-	-
M	A2S	AA	25	1.9	24	2.2	1	0.4	0.20	0.03–1.47	0.11	0.14	non-significant	-	-
M	D3G	AA	60	4.6	51	4.7	9	3.7	0.70	0.32–1.51	0.36	0.36	non-significant	-	-
M	Q19E	AA	133	10.1	132	12.3	1	0.4	0.03	0.00–0.20	<0.001	<0.001	significant	3–6, 8, 20	D3G, D3N, A63T and Q19E are located in the membrane (M) protein which plays a role in post-translational modification, nucleosome formation and viral assembly. Q19E resides in the terminal domain of the M protein [4]. Conflicting evidence on stabilizing effect of the mutation [8]. Mutation described with no info on impact [3,5-6,20].
M	A63T	AA	141	10.7	140	13	1	0.4	0.03	0.00–0.18	<0.001	<0.001	significant	3–6, 8, 20, 54	D3G, D3N, A63T and Q19E are located in the M protein which plays a role in post-translational modification, nucleosome formation and viral assembly. A63T resides in the TMII (TM) domain and might impact M protein dimer stability due to its close proximity with the V66 essential residue. [4]. Conflicting evidence on stabilizing effect of mutation A63T on the membrane protein [8]. Mutation describe…
M	I82T	AA	436	33.1	407	37.9	29	11.9	0.22	0.15–0.33	<0.001	<0.001	significant	4, 6, 8, 9, 11, 19, 53	Conflicting evidence on destabalizing effect of the mutation on the M protein [8]. Potential biologically selective advantage together with mutations S494P, P681H and T716I from Alpha/B.1.1.7 and the T205I mutation but structural prediction suggest no significant impact of I82T alone [53]. Mutation described with no info on impact [4,6,9,11,19].
N	D3L	AA	238	18.1	197	18.4	41	17	0.98	0.67–1.42	0.90	0.94	non-significant	-	-
N	Q9L	AA	94	7.2	84	7.8	10	4.1	0.56	0.28–1.09	0.089	0.12	non-significant	-	-
N	P13L	AA	142	10.8	140	13.1	2	0.8	0.05	0.01–0.21	<0.001	<0.001	significant	1, 3–6, 19, 20, 23, 57	Omicron specific P13L, E31I, R32- and S33- mutations are all residing in the N arm preceding the NTD with the N arm as the modulation for RNA binding and genome replication [4,6]. Mutation could significantly affect regulating RNA binding [4]. Mutation has destabilizing effect [57]. Mutation described with no info on impact [1,3,5,19,20,23].
N	D63G	AA	111	8.5	99	9.2	12	5	0.51	0.27–0.95	0.033	0.047	significant	4, 6, 8, 9, 11, 19, 50	Together with D614G it stabilizes the nucleoprotein (N protein) [8]. Present in the N-terminal domain of N protein involved in receptor binding (RBD) [9]. Mutation described with no info on impact [4,6,11,19,50].
N	V72I	AA	21	1.6	12	1.1	9	3.7	3.79	1.57,9.13	0.003	0.008	significant	12, 54	Increases hydrophobic interactions and main characterizing mutation for B.1.1.39 [12]. Mutation described with no info on impact [54].
N	S187L	AA	38	2.9	25	2.3	13	5.4	2.40	1.19–4.83	0.014	0.021	significant	1,54	In N protein S180I, S183Y, S187L, S188L/P, S190I, S193I, S194L, S197L and S202N are part of a serine rich linker domain [1]. The serine/arginine (SR-rich) region from residues 187-202 together with the following linker region (LKR) from residues 182-247 directly interact with RNA and play a role in cell signaling [54].
N	S194L	AA	20	1.5	14	1.3	6	2.5	2.12	0.80–5.60	0.13	0.16	non-significant	-	-
N	P199L	AA	25	1.9	18	1.7	7	2.9	1.94	0.80–4.73	0.14	0.17	non-significant	-	-
N	P199S	AA	22	1.7	13	1.2	9	3.7	3.49	1.47–8.30	0.005	0.009	significant	6, 12	Hydrogen bond formed with S197 [12]. P199L mutation on same site identified [6].
N	R203K	AA	436	33.2	374	34.9	62	25.7	0.66	0.48–0.91	0.011	0.018	significant	1, 4–6, 12, 14, 18-20, 25, 47, 49, 50, 54-56, 57	R203K and G204R in N protein are co-occuring (dependent) mutations with high recurrence during the early stage of the pandemic [1,54]. Presence of both R203K and G204R occur most frequently during N protein evolution [4] and alongside T205I and G204R/M [12]. Together with other mutations show significant inhibition of RNA-induced interferon expression and increase SARS-CoV-2 replication, pathogen…
N	R203M	AA	431	32.8	401	37.4	30	12.4	0.23	0.15–0.35	<0.001	<0.001	significant	6, 8, 9, 11, 19, 50, 56, 57	R203M, G204R, G215C and S223F are located in the rich-linker region of the N protein that forms a phosphorylation-dependent binding domain and is responsible for oligomerization, phospho-regulation and RNA and protein binding increasing infectivity, fitness and pathogenicity [8]. Mutation occurs in the Kappa and Delta variants. The mutation as a standalone is sufficient to enhance viral replicati…
N	G204R	AA	430	32.7	370	34.5	60	24.9	0.65	0.47–0.89	0.008	0.015	significant	1, 4–6, 8, 12, 14, 15, 18-20, 25, 47, 49, 50, 54-56	R203K and G204R in N protein are co-occuring (dependent) mutations with high recurrence during the early stage of the pandemic [1,54]. Presence of both R203K and G204R occur most frequently during N protein evolution [4] and alongside T205I and G204R/M [12]. Together with other mutations show significant inhibition of RNA-induced interferon expression and increase SARS-CoV-2 replication, pathogen…
N	M210I	AA	22	1.7	13	1.2	9	3.7	3.49	1.47–8.29	0.005	0.009	significant	11	Mutation described with no info on impact [11].
N	G215C	AA	379	28.9	353	32.9	26	10.8	0.24	0.16–0.38	<0.001	<0.001	significant	6, 8, 9, 11, 19	R203M, G204R, G215C and S223F are located in the rich-linker region that forms a phosphorylation-dependent binding domain and is responsible for oligomerization, phospho-regulation and RNA and protein binding and ans could increase viral infectivity, fitness and pathogenicity [8]. Mutation described with no info on impact [6,9,11,19].
N	A220V	AA	224	17.1	161	15	63	26.1	2.49	1.74–3.56	<0.001	<0.001	significant	6, 10, 12, 19, 23	Appears to increase local flexibility [12]. Mutation described with no info on impact [6,10,19,23].
N	M234I	AA	43	3.3	22	2.1	21	8.7	3.34	1.74–6.43	<0.001	<0.001	significant	12, 19	Introduces a hydrogen bond to K374 [12]. Mutation described with no info on impact [19].
N	S235F	AA	240	18.3	198	18.5	42	17.4	1.00	0.69–1.45	>0.99	>0.99	non-significant	-	-
N	S327L	AA	15	1.1	12	1.1	3	1.2	1.13	0.30–4.25	0.86	0.94	non-significant	-	-
N	A376T	AA	31	2.4	13	1.2	18	7.5	4.73	2.19–10.2	<0.001	<0.001	significant	12	Introduces a hydrogen bond to K374 [12].
N	D377Y	AA	438	33.4	409	38.2	29	12	0.23	0.15–0.34	<0.001	<0.001	significant	4, 6, 8, 9, 11, 19, 50	Mutation described with no info on impact [4,6,8,11,19,50].
N	D3E	NN	240	18.3	197	18.3	43	18.1	1.06	0.73- 1.54	0.76	0.8	non-significant	-	-
N	D3H	NN	240	18.3	197	18.3	43	18.1	1.06	0.73- 1.54	0.76	0.8	non-significant	-	-
N	D3V	NN	240	18.3	197	18.3	43	18.1	1.06	0.73- 1.54	0.76	0.8	non-significant	-	-
N	S413R	NN	8	0.7	7	0.7	1	0.4	0.49	0.05- 4.37	0.52	0.75	non-significant	-	-
nsp2	K81N	AA	45	3.6	39	3.8	6	2.7	0.73	0.31–1.76	0.49	0.61	non-significant	-	-
nsp2	N280Y	AA	1	0.1	1	0.1	0	0	-	-	-	-	non-significant	-	-
nsp2	L550F	AA	35	2.8	27	2.6	8	3.6	1.47	0.66–3.28	0.35	0.47	non-significant	-	-
nsp2	T634I	AA	29	2.3	17	1.7	12	5.4	3.59	1.68–7.65	<0.001	0.004	significant	2	Mutation described with no info on impact [2].
nsp2	T85I	NN	9	0.7	6	0.6	3	1.3	0.92	0.19- 4.41	0.92	0.92	non-significant	-	-
nsp3	K38R	AA	137	10.3	136	12.5	1	0.4	0.03	0.00–0.21	<0.001	0.003	significant	3-6	T24I, G489S, K38R are found in nsp3 involved in binding ssRNA and nucleocapsid and viral polyproteins cleavage [4]. Mutation described with no info on impact [3,5,6]
nsp3	F106X	AA	21	1.6	19	1.7	2	0.8	0.35	0.07–1.62	0.18	0.36	non-significant	-	-
nsp3	T183I	AA	206	15.5	172	15.8	34	14	0.98	0.65–1.46	0.92	0.98	non-significant	-	-
nsp3	V286X	AA	17	1.3	15	1.4	2	0.8	0.71	0.15–3.32	0.66	0.76	non-significant	-	-
nsp3	H295Y	AA	26	2	19	1.7	7	2.9	1.87	0.77–4.51	0.17	0.36	non-significant	-	-
nsp3	A488S	AA	357	26.8	331	30.4	26	10.7	0.28	0.18–0.43	<0.001	<0.001	significant	6, 9, 11	Mutation described with no info on impact [6,9,11].
nsp3	P822L	AA	50	3.8	48	4.4	2	0.8	0.19	0.05–0.80	0.024	0.080	non-significant	-	-
nsp3	A890D	AA	215	16.1	173	15.9	42	17.3	0.18	0.81–1.72	0.38	0.51	non-significant	-	-
nsp3	E906D	AA	23	1.7	22	2	1	0.4	0.22	0.03–1.62	0.14	0.32	non-significant	-	-
nsp3	V1069I	AA	41	3.1	41	3.8	0	0	-	-	-	-	non-significant	-	-
nsp3	V1150A	AA	34	2.6	33	3	1	0.4	0.14	0.02–1.05	0.056	0.17	non-significant	-	-
nsp3	S1206L	AA	26	2	16	1.5	10	4.1	3.16	1.41–7.09	0.005	0.020	significant	-	-
nsp3	P1228L	AA	358	26.9	333	30.6	25	10.3	0.26	0.16–0.40	<0.001	<0.001	significant	6, 8, 9, 14	Mutation described with no info on impact [6,8,9,14].
nsp3	L1266I	AA	137	10.3	136	12.5	1	0.4	0.03	0.00–0.22	<0.001	0.003	significant	4, 5	S1265-, L1266I and A1892T are found in nsp3 which forms a subcomplex with nsp4 and nsp6 mediating double membrane vesicle (DMV) formation required for viral RNA replication [4]. Mutation described with no info on impact [5].
nsp3	T1269I	AA	17	1.3	15	1.4	2	0.8	0.65	0.15–2.85	0.56	0.66	non-significant	-	-
nsp3	A1374V	AA	19	1.4	17	1.6	2	0.8	0.57	0.13–2.48	0.45	0.58	non-significant	-	-
nsp3	T1384S	AA	18	1.4	18	1.7	0	0	-	-	-	-	non-significant	-	-
nsp3	I1412T	AA	212	15.9	168	15.4	44	18.1	1.28	0.88–1.86	0.19	0.36	non-significant	-	-
nsp3	P1469S	AA	362	27.2	337	30.9	25	10.3	0.25	0.16–0.40	<0.001	<0.001	significant	6, 9, 11	Mutation described with no info on impact [6,9,11].
nsp3	L1685F	AA	25	1.9	15	1.4	10	4.1	3.38	1.49–7.65	0.003	0.015	significant	12	I1683T in nsp3 could reduce hydrophobic interactions with L1685 [12].
nsp3	A1711V	AA	113	8.5	111	10.2	2	0.8	0.07	0.02–0.30	<0.001	0.002	significant	7	Mutation described with no info on impact [7].
nsp3	A1796V	AA	35	2.6	34	3.1	1	0.4	0.14	0.02–1.02	0.052	0.16	non-significant	-	-
nsp3	A1892T	AA	141	10.6	140	12.9	1	0.4	0.03	0.00–0.19	<0.001	0.002	significant	3–6	S1265-, L1266I and A1892T are found in nsp3 which along with nsp4 and nsp6 forms a subcomplex mediating double membrane vesicle (DMV) formation required for viral RNA replication [4]. Mutation described with no info on impact [3,5,6].
nsp3	G489S	NN	8	0.6	7	0.7	1	0.4	0.5	0.06- 4.44	0.54	0.75	non-significant	-	-
nsp3	T24I	NN	8	0.6	7	0.7	1	0.5	0.49	0.06- 4.38	0.53	0.75	non-significant	-	-
nsp4	A146V	AA	29	2.2	29	2.7	0	0	-	-	-	-	non-significant	-	-
nsp4	V167L	AA	385	28.9	359	33	26	10.7	0.24	0.15–0.37	<0.001	<0.001	significant	6, 10, 11	The characteristic V167L and T492I mutations in the Delta variant and located in the nsp4 large luminal loop. Could impact protein-protein or protein-membrane interactions through the addition of branch-chain hydrophobic residues to the luminal loop [10]. Mutation described with no info on impact [6,11].
nsp4	M324I	AA	41	3.1	21	1.9	20	8.2	3.24	1.65–6.33	<0.001	0.003	significant	12, 23	Impact hydrophobic interactions to L321, L323 of the opposite helix [12]. Mutation described with no info on impact [23].
nsp4	A446V	AA	52	3.9	48	4.4	4	1.6	0.35	0.12–0.99	0.047	0.15	non-significant	-	-
nsp4	T492I	AA	537	40.3	509	46.7	28	11.5	0.14	0.09–0.21	<0.001	<0.001	significant	3-6, 8-11	Present in all five Omicron subvariants [4]. The characteristic V167L and T492I mutations in the Delta variant and located in the nsp4 large luminal loop. Could impact protein-protein or protein-membrane interactions through the addition of branch-chain hydrophobic residues to the luminal loop [10]. Mutation described with no info on impact [3,5,6,8,9,11].
nsp4	L264F	NN	9	0.7	8	0.8	1	0.4	0.45	0.05- 3.88	0.47	0.75	non-significant	-	-
nsp4	L438F	NN	8	0.6	7	0.7	1	0.4	0.5	0.06- 4.46	0.54	0.75	non-significant	-	-
nsp4	T327I	NN	8	0.6	7	0.7	1	0.4	0.5	0.06- 4.43	0.54	0.75	non-significant	-	-
nsp6	F34X	AA	83	6.7	61	6	22	9.8	2.70	0.97–7.51	0.058	0.17	non-significant	-	-
nsp6	L37F	AA	24	1.9	22	2.2	2	0.9	0.45	0.10–1.91	0.28	0.41	non-significant	-	-
nsp6	A54S	AA	25	2	22	2.2	3	1.3	0.70	0.20–2.39	0.57	0.66	non-significant	-	-
nsp6	T77A	AA	375	30.1	350	34.3	25	11.1	0.25	0.16–0.39	<0.001	<0.001	significant	6, 8, 9, 11, 50	Mutation described with no info on impact [6,8,9,11,50].
nsp6	V149A	AA	50	4	48	4.7	2	0.9	0.19	0.05–0.81	0.024	0.080	non-significant	-	-
nsp6	T181I	AA	51	4.1	49	4.8	2	0.9	0.19	0.05–0.79	0.022	0.080	non-significant	-	-
nsp6	I189V	AA	135	10.8	135	13.2	0	0	-	-	-	-	non-significant	-	-
nsp6	G107S	NN	139	10.8	138	13.1	1	0.4	0.03	0.00- 0.22	<0.001	0.002	significant	4, 14	Mutation not found in literature but G107- observed in all VOCs except Delta. The G107 together with L105, S106 and G107 links in a triad that forms a very short alpha helix connecting the TM loop with an extra membranous alpha helix. In-silico analyses facilitating autophagosome evasion by favouring interaction with the memberane was considered signficant for tehe Omicron variant [4]. Mutation d…
nsp8	Q24R	AA	16	1.2	16	1.5	0	0	-	-	-	-	non-significant	-	-
ORF10	V30L	NN	219	17.4	158	15.4	61	26.3	2.45	1.70- 3.52	<0.001	<0.001	significant	6, 12, 23, 46, 57	Mutation described with no info on impact [6,12,23,46,57].
ORF3a	K16N	AA	41	3.1	20	1.9	21	8.7	5.61	2.97–10.6	<0.001	<0.001	significant	44-46	Results in the loss of phosphorylation sites in ORF3a protein [44]. Mutation described with no info on impact [45,46].
ORF3a	S26L	AA	433	32.8	402	37.3	31	12.8	0.24	0.16–0.37	<0.001	<0.001	significant	4, 6, 8, 11, 45, 46, 50	Mutation described with no info on impact [4,6,8,11,45,46,50].
ORF3a	Q38R	AA	24	1.8	18	1.7	6	2.5	1.67	0.65–4.26	0.29	0.42	non-significant	-	-
ORF3a	Q57H	AA	59	4.5	34	3.2	25	10.3	2.32	1.28–4.21	0.005	0.020	significant	1, 4, 6, 11, 12, 15, 18, 23, 25, 39, 44-47, 49, 53, 57	Highly recurrent mutations found in the hospitalized patients [1]. Interact with H57 from the other subunit, K61 and walls of the central pore. Has a stabilizing effect [12]. The co-occurence of ORF1ab mutants with D614G and Q57H is suggestive of functional interactions [18]. Increases the intraviral protein affinity and is a hotspot for protein interactions that might give a viral advantage [25]…
ORF3a	V163L	AA	18	1.4	9	0.8	9	3.7	5.05	1.97–12.9	<0.001	0.003	significant	45	Mutation described with no info on impact [45].
ORF3a	G172R	AA	25	1.9	18	1.7	7	2.9	1.95	0.80–4.75	0.14	0.32	non-significant	-	-
ORF3a	G174D	AA	17	1.3	15	1.4	2	0.8	0.64	0.15–2.82	0.56	0.66	non-significant	-	-
ORF3a	V202L	AA	25	1.9	19	1.8	6	2.5	1.57	0.62–4.00	0.34	0.47	non-significant	-	-
ORF3a	T223I	AA	12	0.9	8	0.7	4	1.7	2.11	0.61–7.30	0.24	0.37	non-significant	-	-
ORF6	D61H	NN	8	0.6	7	0.7	1	0.4	0.5	0.06- 4.43	0.54	0.75	non-significant	-	-
ORF6	D61V	NN	8	0.6	7	0.7	1	0.4	0.5	0.06- 4.43	0.53	0.75	non-significant	-	-
ORF7a	T120I	NN	336	33.4	313	37.7	23	13.2	0.23	0.14- 0.36	<0.001	<0.001	significant	4, 6, 8, 11, 46, 47, 50	Delta clades share V82A and T120I in the ORF7a and P77L in the nsp13 all involved in innate-immune antagonization [6]. Located within the di-lysine motif of ORF7a, an omportant structure for endoplasmic reticulum localization of proteins [47]. Mutation described with no info on impact [4,8,10,11,46,50].
ORF7a	V82A	NN	299	31.5	278	35.5	21	12.8	0.25	0.15- 0.40	<0.001	<0.001	significant	4, 6, 10, 11, 47, 50	Delta clades share V82A and T120I in the ORF7a and P77L in the nsp13 all involved in innate-immune antagonization [6]. Mutation described with no info on impact [4,10,11,47,50].
ORF7b	T40I	NN	238	21.9	217	25.1	21	9.5	0.3	0.18- 0.48	<0.001	<0.001	significant	6, 8, 47	Only present in the VOCs Beta, Gamma and Delta. May play a role in immune evasion and facilitating viral pathogenesis [47]. Mutation described with no info on impact [6,8].
ORF8	Q27_	NN	233	21.6	189	22	44	20	0.94	0.64- 1.36	0.73	0.8	non-significant	-	-
ORF8	R52I	NN	233	21.4	189	21.7	44	20.2	0.96	0.66- 1.40	0.85	0.87	non-significant	-	-
ORF8	Y73C	NN	235	18	192	18	43	18.1	1.08	0.75- 1.57	0.67	0.8	non-significant	-	-
polymerase	E197K	NN	41	3.1	39	3.6	2	0.8	0.25	0.06- 1.03	0.055	0.15	non-significant	-	-
polymerase	K184N	NN	41	3.1	20	1.9	21	8.9	3.69	1.89- 7.21	<0.001	<0.001	significant	-	-
polymerase	L912P	NN	241	18.4	197	18.3	44	18.6	1.09	0.76- 1.58	0.64	0.8	non-significant	-	-
polymerase	P412L	NN	240	18.3	197	18.3	43	18.1	1.06	0.73- 1.53	0.77	0.8	non-significant	-	-
polymerase	S758F	NN	9	0.7	8	0.7	1	0.4	0.46	0.05- 3.92	0.47	0.75	non-significant	-	-
polymerase	T600I	NN	152	11.6	151	14	1	0.4	0.02	0.00- 0.16	<0.001	<0.001	significant	-	-
polymerase	T613I	NN	240	18.3	197	18.3	43	18.1	1.06	0.73- 1.54	0.76	0.8	non-significant	-	-
polymerase	_775Y	NN	41	3.1	20	1.9	21	8.9	3.68	1.89- 7.19	<0.001	<0.001	significant	-	-
S	INS215-217:EPE	AA	67	5	66	6.1	1	0.4	0.05	0.01–0.37	0.003	0.005	significant	59	Mutation described wih no info on impact [59].
S	INS215-216:PE	AA	67	5	66	6.1	1	0.4	0.05	0.01–0.37	0.003	0.005	significant	-	-
S	INS215:E	AA	66	5	65	6	1	0.4	0.05	0.01–0.38	0.004	0.005	significant	-	-
S	L5F	AA	16	1.2	13	1.2	3	1.2	1.17	0.33–4.13	0.81	0.87	non-significant	-	-
S	T19R	AA	278	20.9	259	23.8	19	7.8	0.28	0.17–0.45	<0.001	<0.001	significant	9-11, 19, 32, 43, 47, 50,59	Stabilizes the Spike (S) protein together with P681R [9]. Mutation is Delta specific [32]. Mutation described with no info on impact [10,11,19,43,47,50,59].
S	A67V	AA	139	10.4	136	12.5	3	1.2	0.08	0.03–0.26	<0.001	<0.001	significant	11, 15, 20, 21, 25, 27, 32-34, 40,59	De novo mutations A67V and D427D/Y emerged on day 68 in the S gene in patients treated with monoclonal antibody (mAb) therapy [34]. Mutation described with no info on impact [11,15,20,21,25,27,32,33,40,59].
S	T95I	AA	230	17.3	225	20.7	5	2.1	0.07	0.03–0.18	<0.001	<0.001	significant	3, 9, 14, 15, 19, 21, 22, 26, 27, 32, 33, 40, 43, 47,59	Detected in Delta sequences before it became an Omicron signature mutation, prior to the appearance of the Omicron variant [22]. Together with mutations G142D, A22V located in the N-terminal domain of the S protein that helps with viral entry to host cells and recognition by viral neutralizing antibodies( nAbs) [43]. Might lead to the breakage of a buried hydrogen bond in the Mu variant [47]. Mut…
S	S98F	AA	27	2	19	1.7	8	3.3	2.15	0.92–4.98	0.076	0.10	non-significant	-	-
S	G142D	AA	228	17.1	226	20.8	2	0.8	0.03	0.01–0.11	<0.001	<0.001	significant	9-11, 19-21, 26, 32, 33, 40, 43, 50	Mutants G142D, T478K, E156G and L452R stabilize the S protein [9]. Mainly found in Omicron/BA.1 and Omicron/BA.2 and a lesser extend Delta [10,21]. Located in the N-terminal domain which helps with viral entry to host cells and recognition by viral nAbs. Mutation may contribute to higher immune escape and transmissibility of Omicron variants [21,43]. Mutation described with no info on impact [11,…
S	Y144V	AA	210	15.8	171	15.7	39	16	1.11	0.76–1.64	0.58	0.70	non-significant	-	-
S	Y145H	AA	25	1.9	25	2.3	0	0	-	-	-	-	non-significant	-	-
S	E156G	AA	337	25.3	315	28.9	22	9.1	0.24	0.15–0.38	<0.001	<0.001	significant	9, 10, 19, 20, 50,59	Mutants G142D, T478K, E156G and L452R stabilize the S protein [9]. E156G is found in the Delta variant in the USA [10]. Mutation described with no info on impact [19,20,50,59]
S	G181V	AA	18	1.4	18	1.7	0	0	-	-	-	-	non-significant	-	-
S	R190K	AA	27	2	10	0.9	17	7	9.03	4.06–20.1	<0.001	<0.001	significant	58,59	In-silico analysis found mutants R190K and N121Q would stabilize an upright position of the S protein and interfere with the binding capacity of biliverdin, an heme metabolism product [58]. Mutation R190S is described in the Gamma variant[59].
S	L212I	AA	122	9.2	121	11.1	1	0.4	0.03	0.00–0.22	<0.001	<0.001	significant	21, 25, 32, 33,59	N212I found instead of L212I in Omicron/BA.1 [21]. Deletion at L212 in Omicron [59]. Mutation described with no info on impact [25,32,33].
S	A222V	AA	268	20.1	204	18.7	64	26.3	1.77	1.27–2.47	<0.001	0.001	significant	2, 11, 12, 14, 19, 22–25, 43, 50	Lineage-defining mutation for B.1.177 when immerging at the end of 2020 and beginning of 2021 before outcompeted by the Alpha variant [2,24]. Described as Alpha specific [24] but also Delta specific [22]. Delta/AY.4.2 is defined by mutations Y145H and A222V [22]. An increase in Delta/AY.2 was associated with mutations K417N and A222V [50]. Predicted in-silico to have a positive selection pressure…
S	P251L	AA	23	1.7	22	2	1	0.4	0.22	0.03–1.62	0.14	0.18	non-significant	-	-
S	A262S	AA	59	4.4	40	3.7	19	7.8	2.46	1.39–4.36	0.002	0.003	significant	19, 22	Mutation described with no info on impact [19,22].
S	P272L	AA	60	4.5	40	3.7	20	8.2	2.61	1.49–4.58	<0.001	0.001	significant	24	Repeatedly present in different VOCs and P272L mutants escaped from >175 T cell receptors raised in cohorts of patients and vaccinees [24].
S	G339D	AA	139	10.4	137	12.6	2	0.8	0.05	0.01–0.20	<0.001	<0.001	significant	3, 14, 20, 21, 25-27, 32, 33,59	Together with G143D, S371L, S373P, S375F, N440K, S477N, Q493R, Q498R and Y505 may contribute to higher immune escape and transmissibility of Omicron variants [21]. Located in the Sotrovimab epitope but has no effect on neutralizing potency against BA.1 [26]. Mutation described with no info on impact [3,14,20,25,27,32,33,59].
S	R346K	AA	61	4.6	60	5.5	1	0.4	0.06	0.01–0.43	0.005	0.007	significant	21, 27, 31, 32,59	Reported in Mu variants and in Omicron/BA.1.1 with higher frequency than in the earlier Omicron/BA.1. Mutation linked to virus immune escape and may increase viral adaptation [21]. R346K/S/L and N440K at high frequency emerged under mAb C135 pressure [31]. Mutation described with no info on impact [27,32,59].
S	S371L	AA	129	9.7	128	11.8	1	0.4	0.03	0.00–0.19	<0.001	<0.001	significant	3, 21, 25-27, 32, 33, 36,59	S371L, S373P and S375F affect antibody therapies such as Ab-3467 [26,36]. G143D, G339D, S371L, S373P, S375F, N440K, S477N, Q493R, Q498R and Y505H may contribute to higher immune escape and transmissibility of Omicron variants [21]. S371L on Omicron/BA.1 is substituted with S371F in Omicron/BA.2 [32]. Three emerging substitutions in Omicron (S371L, S373P, S375F) are crucial for the one-RBD-up conf…
S	S373P	AA	137	10.3	135	12.4	2	0.8	0.05	0.01–0.21	<0.001	<0.001	significant	3, 20, 21, 25, 26, 32, 33,59	G143D, G339D, S371L, S373P, S375F, N440K, S477N, Q493R, Q498R and Y505H may contribute to higher immune escape and transmissibility of Omicron variants [21]. Affect certain antibody therapies such as Ab-3467 [26]. Three emerging substitutions of Omicron (S371L, S373P, S375F) play a crucial role in stabling the one-RBD-up conformation of the S protein to fight against the conformational alteration…
S	S375F	AA	137	10.3	135	12.4	2	0.8	0.05	0.01–0.21	<0.001	<0.001	significant	3, 20, 21, 25, 26, 32, 33,59	G143D, G339D, S371L, S373P, S375F, N440K, S477N, Q493R, Q498R and Y505H may contribute to the higher immune escape and transmissibility of Omicron variants [21]. Affect certain antibody therapies such as Ab-3467 [26]. Three emerging substitutions of Omicron (S371L, S373P, S375F) play a crucial role in stabling the one-RBD-up conformation of the S protein to fight against the conformational altera…
S	K417N	AA	138	10.4	136	12.5	2	0.8	0.05	0.01–0.20	<0.001	<0.001	significant	3, 10, 11, 19, 20, 21, 25, 26, 32, 33, 35, 43, 47, 50,59	Mutation present on Beta [11,43], Delta/AY.1 and Delta/AY.2 (alongside A222V) [10,50] and Omicron/BA.1 subvariants [21]. K417N/T, E484K and N501Y significantly decreased the neutralizing activity of convalescent and messenger RNA vaccine-induced serum and are responsible for the most significant disruption to multiple mAbs [11,26]. K417N, D420N and N460K/S/T/Y were critical for etesevimab [35]. M…
S	N440K	AA	129	9.7	127	11.7	2	0.8	0.05	0.01–0.22	<0.001	<0.001	significant	3, 5, 14, 20, 21, 25, 26, 31, 32, 33, 36, 50,59	G143D, G339D, S371L, S373P, S375F, N440K, S477N, Q493R, Q498R and Y505H may contribute to higher immune escape and transmissibility of Omicron variants [21]. G339D and N440K mutations located within the Sotrovimab epitope but with no effect on neutralizing potency against Omicron/BA.1 [26]. In the presence of mAb C135 viruses that were passaged had mutations R346K/S/L and N440K at high frequency …
S	G446S	AA	136	10.2	135	12.4	1	0.4	0.03	0.00–0.18	<0.001	<0.001	significant	3, 5, 21, 25, 26, 29, 32, 33, 36,59	Mutation causes avoidance of neutralization by imdevimab for Omicron/BA.1 and together with T478K, Q493R, S477N, G446S and E484A of cilgavimab/tixagevimab [26]. S371L, N440K, G446S and Q493R in Omicron variants enables evasion of mAb therapy and nAbs [36]. G446S is absent in Omicron/BA.2 but present in Omicron/BA.1 and thought to be an important escape site for REGN-10987 (imdevimab) retaining it…
S	L452R	AA	428	32.1	398	36.5	30	12.3	0.24	0.16–0.36	<0.001	<0.001	significant	4, 9, 10, 11, 19-22, 26, 27, 29, 32, 36, 43, 47, 50,59	L452R has a synergic effect with the Delta R203M mutation in N protein [4]. L452R and T478K in the case of Delta, or L452R and R493Q reversion for Omicron/BA.4 and Omicron/BA.5 enhance S protein's binding affinity with human ACE-2 receptor [9,11,36,43]. It significantly reduces the binding affinity of mAbs, impairing neutralizing ability [11,21,32]. Combinations of D614G with variants A475V, L452…
S	S477N	AA	173	13	160	14.7	13	5.3	0.31	0.17–0.56	<0.001	<0.001	significant	2, 3, 5, 12, 19, 20, 21, 23, 25, 26, 32, 33,59	S477N is located in the S protein RBD and increased ACE2 binding and resistance to multiple antibodies [12,19]. G143D, G339D, S371L, S373P, S375F, N440K, S477N, Q493R, Q498R and Y505H may contribute to higher immune escape and transmissibility of Omicron variants [21]. Mutations showed signatures of positive selection and increases in allele frequency but exhibited rapid decrease in prevalence [2…
S	T478K	AA	572	42.9	541	49.7	31	12.8	0.14	0.09–0.20	<0.001	<0.001	significant	3, 5, 9-11, 19-22, 25, 26, 32, 33, 36, 43, 47, 50,59	One of the Delta lineage defining mutations and present in Omicron where mutations L452R and T478K enhance the S protein binding affinity with human ACE2 receptor and impair mAb neutralization [9-11,26,36,43,50]. In-silico analyses revealed increased infectivity of 2.8x and 10x for Delta and Omicron/BA.1 compared to the Wuhan-Hu-1, respectively, mainly through the mutations N440K, T478K and N501Y…
S	E484A	AA	145	10.9	143	13.1	2	0.8	0.05	0.01–0.19	<0.001	<0.001	significant	3, 5, 20, 21, 25, 26, 31-33,59	E484A gives Omicron S protein the ability to resist neutralization and improve receptor binding [5,33]. Together with K417N it causes higher numbers of vaccine breakthrough infections in Omicron infected patients and several mAbs interact with E484A but mAb binding in unfavourable leading to antibody escape [26]. Mutation described with no info on impact [3,20,21,25,31,32,59].
S	Q493R	AA	144	10.8	142	13	2	0.8	0.05	0.01–0.19	<0.001	<0.001	significant	3, 5, 17, 20, 21, 25-27, 29, 31-36, 40,59	Q493R, G496S, Q498R, N501Y and Y505 are part of mutational hotspot in Omicron providing resistance to neutralization [5]. I19T, del24-26+A27S, V213G, S371F, T376A, D405N, R408S and Q493R reported to facilitate evasion from vaccine immunity, nAbs, mAbs and ACE2 competing antibodies. Emerged de novo during bamlanivimab/etesevimab treatment potentially leading to therapy failure [17,36]. E484K and Q…
S	G496S	AA	137	10.3	136	12.5	1	0.4	0.02	0.00–0.18	<0.001	<0.001	significant	3, 5, 21, 25-27, 32, 33,59	Q493R, G496S, Q498R, N501Y and Y505 are part of mutational hotspot in Omicron providing resistance to neutralization [5]. Reported to impact the neutralizing effect of some mAbs [26]. The lack of G496S in Omicron/BA.2 restored the hydrogen bond with hACE2 K353 increasing the binding capability [32,59]. Only mentioned in table of presence [3,21,25,27,33].
S	Q498R	AA	145	10.9	143	13.1	2	0.8	0.05	0.01–0.19	<0.001	<0.001	significant	3, 5, 20, 21, 25, 26, 32, 33,59	Q493R, G496S, Q498R, N501Y and Y505 are part of mutational hotspot in Omicron providing resistance to neutralization [5]. Reported to impact the neutralizing effect of some mAbs [26]. Structural analysis revealed that Q498R form a hydrogen bond or salt bridge with D38 on hACE2 [33,59]. Mutation described with no info on impact [3,20,21,25,32].
S	N501Y	AA	368	27.6	323	29.7	45	18.5	0.55	0.39–0.79	0.001	0.002	significant	2, 3, 5, 7, 11, 12, 14, 19-21, 24-26, 32-34, 36, 40, 43, 47, 50, 55, 56,59	It has increased ACE2 receptor affinity potentially leading to higher viral loads together with additional mutations A570D and T716I, or within Alpha/B.1.1.7 mutations P681H, S982A, D1118H [2,11,14,19,59] and increased infectivity and virulence [2,11,47]. Q493R, G496S, Q498R, N501Y and Y505 are part of mutational hotspot in Omicron providing resistance to neutralization [5]. In-silico analyses re…
S	Y505H	AA	144	10.8	142	13	2	0.8	0.05	0.01–0.19	<0.001	<0.001	significant	3, 5, 20, 21, 25, 32, 33,59	Q493R, G496S, Q498R, N501Y and Y505 are part of mutational hotspot in Omicron providing resistance to neutralization [5]. Mutation described with no info on impact [3,20,21,25,32,33,59].
S	T547K	AA	143	10.7	142	13	1	0.4	0.02	0.00–0.18	<0.001	<0.001	significant	3, 21, 25, 27, 32, 33,59	Mutation described with no info on impact [3,21,25,27,32,33,59].
S	A570D	AA	240	18	197	18.1	43	17.7	1.04	0.72–1.50	0.85	0.89	non-significant	-	-
S	D614G	AA	1317	98.9	1078	99	239	98.4	0.72	0.21–2.55	0.62	0.72	non-significant	-	-
S	A623V	AA	32	2.4	31	2.8	1	0.4	0.15	0.02–1.12	0.065	0.087	non-significant	-	-
S	H655Y	AA	152	11.4	150	13.8	2	0.8	0.05	0.01–0.19	<0.001	<0.001	significant	3, 7, 11, 14, 18-21, 25, 26, 32-34,59	Located near the Furin Binding Site (FCS) may impair FCS activity increasing infectivity or S1 dynamic changes through increased hydrophobicity in the Gear-like domain [14]. Omicron has three mutations close to the Furin site (N679K, H655Y and P681H). These three mutations alongside 15 RBD mutations suggest a major change in the infectivity is likely [26]. Mutation described with no info on impac…
S	Q677H	AA	16	1.2	16	1.5	0	0	-	-	-	-	non-significant	-	-
S	N679K	AA	154	11.6	152	14	2	0.8	0.04	0.01–0.18	<0.001	<0.001	significant	3, 20, 21, 25, 26, 32, 33,59	Omicron has three mutations close to the Furin site (N679K, H655Y and P681H). These three mutations alongside 15 RBD mutations suggest a major change in the infectivity is likely [26]. Mutation described with no info on impact [3,20,21,25,32,33,59].
S	P681R	AA	429	32.2	399	36.6	30	12.3	0.23	0.15–0.35	<0.001	<0.001	significant	9, 10, 11, 14, 19, 21, 22, 26, 32, 43, 47, 50,59	Found in the A.23.1 lineage and all B.1.616 variants. P681R/H improve S protein fusion to host cells. Found in Alpha, Delta and Kappa, it exhibit a stabilizing effect together with L452R and T478K on the Spike immediately adjacent to the furin cleavage site [9,50]. Structural analysis of L452R and E484Q in the RBD and P681R in the furin cleavage site shows increased ACE2 binding and cleavage rate…
S	P681H	AA	387	29.1	342	31.4	45	18.5	0.51	0.36–0.73	<0.001	<0.001	significant	3, 9, 12, 14, 19, 20, 21, 25, 26, 32-34, 43, 50, 53,59	The P681H mutation has been found in the Alpha/B.1.1.7, B.1.1.318 and Theta/P.3 variants and P681H/R improve S protein fusion to host cells. P681H and D614G could improve Alpha/B.1.1.7 transmissibility [9]. Mutation causes higher viral loads due to enhanced S protein cleavage together with mutations A570D and T716I, or mutations S982A and D1118H within Alpha/B.1.1.7 [19,26]. Additionally Omicron …
S	A701V	AA	33	2.5	33	3	0	0	-	-	-	-	non-significant	-	-
S	T716I	AA	244	18.3	201	18.5	43	17.7	1.01	0.70–1.47	0.94	0.94	non-significant	-	-
S	N764K	AA	152	11.4	150	13.8	2	0.8	0.05	0.01–0.19	<0.001	<0.001	significant	3, 20, 21, 25, 32, 33,59	Mutation described with no info on impact [3,20,21,25,32,33,59].
S	D796Y	AA	152	11.4	150	13.8	2	0.8	0.05	0.01–0.19	<0.001	<0.001	significant	3, 20, 21, 25, 32, 33,59	Mutation described with no info on impact [3,20,21,25,32,33,59].
S	N856K	AA	142	10.7	141	12.9	1	0.4	0.03	0.00–0.18	<0.001	<0.001	significant	3, 21, 25, 27, 32, 33,59	Mutation described with no info on impact [3,21,25,27,32,33,59].
S	S939F	AA	43	3.2	33	3	10	4.1	1.50	0.73–3.11	0.27	0.34	non-significant	-	-
S	S943T	AA	18	1.4	12	1.1	6	2.5	2.18	0.71–6.66	0.17	0.22	non-significant	-	-
S	D950N	AA	414	31.1	386	35.4	28	11.5	0.23	0.15–0.35	<0.001	<0.001	significant	9, 10, 11, 19, 22, 32, 43, 50	Signature mutation of the Delta variant [22]. Mutation described with no info on impact [9,10,11,19,32,43,50].
S	Q954H	AA	149	11.2	147	13.5	2	0.8	0.05	0.01–0.20	<0.001	<0.001	significant	3, 20, 21, 25, 32,59	Mutation described with no info on impact [3,20,21,25,32,59].
S	N969K	AA	148	11.1	146	13.4	2	0.8	0.05	0.01–0.20	<0.001	<0.001	significant	3, 20, 21, 25, 32, 33,59	Mutation described with no info on impact [3,20,21,25,32,33,59].
S	L981F	AA	139	10.4	138	12.7	1	0.4	0.03	0.00–0.19	<0.001	<0.001	significant	3, 21, 25, 27, 32, 33,59	Mutation described with no info on impact [3,21,25,27,32,33,59].
S	S982A	AA	240	18	197	18.1	43	17.7	1.05	0.73–1.52	0.80	0.87	non-significant	-	-
S	A1070V	AA	39	2.9	19	1.7	20	8.2	5.63	2.94–10.8	<0.001	<0.001	significant	19	Mutation A1070S found once in the dataset [19].
S	D1118H	AA	239	17.9	198	18.2	41	16.9	0.98	0.68–1.43	0.93	0.94	non-significant	-	-
S	G1124V	AA	34	2.6	33	3	1	0.4	0.14	0.02–1.05	0.056	0.079	non-significant	-	-
S	L1224F	AA	19	1.4	14	1.3	5	2.1	1.76	0.63–4.95	0.28	0.34	non-significant	-	-
S	V1228L	AA	32	2.4	31	2.8	1	0.4	0.15	0.02–1.12	0.065	0.087	non-significant	-	-
S	D405N	NN	8	0.6	7	0.7	1	0.4	0.5	0.06- 4.41	0.53	0.75	non-significant	-	-
S	R408S	NN	8	0.6	7	0.7	1	0.4	0.5	0.06- 4.38	0.53	0.75	non-significant	-	-
S	S371F	NN	140	11	138	13.2	2	0.9	0.05	0.01- 0.19	<0.001	<0.001	significant	17, 20, 21, 26, 27, 32	I19T, del24-26+A27S, V213G, S371F, T376A, D405N, R408S and Q493R reported to facilitate evasion from vaccine immunity, pan-sarbecovirus broadly neutralizing antibodies, therapeutic mAbs and ACE2 competing antibodies [17]. Role might be limited compared to mutations D405N and F486V [20]. But, recent reports suggest that Omicron/BA.2 causes more antibody evasion than Omicron/BA.1 owing to the addit…
S	S371P	NN	132	10.3	131	12.5	1	0.4	0.02	0.00- 0.18	<0.001	<0.001	significant	-	-
S	T19I	NN	8	0.6	7	0.7	1	0.4	0.49	0.05- 4.38	0.52	0.75	non-significant	-	-
S	T376A	NN	8	0.6	7	0.7	1	0.4	0.5	0.06- 4.41	0.53	0.75	non-significant	-	-
S	V213G	NN	8	0.7	7	0.7	1	0.4	0.47	0.05- 4.11	0.49	0.75	non-significant	-	-
X3C-like proteinase	T111X	AA	85	6.4	69	6.4	16	6.6	0.96	0.45–2.07	0.93	0.98	non-significant	-	-
X3C-like proteinase	P132H	AA	152	11.5	150	13.9	2	0.8	0.04	0.01–0.18	<0.001	<0.001	significant	4-6, 13, 51	In Omicron located in domain II where the nsp5 substrate binding location is located between domains I and II as a catalytic pocket and potentially impact enzymatic activity and P132H is significantly more found compared to P132L and P132S [4,13]. The nsp5 proteolytically processes the polyprotein encoding the viral replicase and helps antagonize innate immune responses [6]. Mutation described wi…
X3C-like proteinase	P132S	AA	17	1.3	8	0.7	9	3.7	5.69	2.16–15.0	<0.001	0.003	significant	13	P132S is significantly less found compared to mutations P132H and P132L [13].
X3C-like proteinase	P241H	AA	31	2.3	30	2.8	1	0.4	0.16	0.02–1.16	0.069	0.20	non-significant	-	-

## Sheet: Sup. Table 9
Coding region	Nucleotide/ amino acid substitution	Analysis pipeline	Total (N = 1,332)		19A (N = 2)		20A (N = 165)		20A/EU2 (N = 40)		20B (N = 54)		20C (N = 10)		20E/EU1 (N = 229)		20I/Alpha (N = 242)		21I/Delta (N = 51)		21J/Delta (N = 384)		21K/Omicron (N = 147)		21L/Omicron (N = 8)
			N	%	N	%	N	%	N	%	N	%	N	%	N	%	N	%	N	%	N	%	N	%	N	%
E	T9I	NN	156	11	0	0	0	0	1	2	0	0	0	0	0	0	0	0	0	0	0	0	147	100	8	100
endoRNAse	V66L	AA	15	1.2	0	0	0	0	0	0	0	0	0	0	2	1	0	0	0	0	13	3.5	0	0	0	0
endoRNAse	G184X	AA	18	1.4	0	0	0	0	1	2.8	0	0	0	0	2	1	0	0	2	4	11	2.9	2	1.4	0	0
endoRNAse	V185X	AA	21	1.7	0	0	0	0	1	2.8	0	0	0	0	2	1	0	0	1	2	14	3.7	3	2	0	0
endoRNAse	V186X	AA	23	1.8	0	0	1	0.7	1	2.8	0	0	0	0	3	1.5	0	0	1	2	13	3.5	4	2.7	0	0
endoRNAse	T112I	NN	8	0	0	0	0	0	0	0	0	0	0	0	0	0	0	0	0	0	0	0	0	0	8	100
exonuclease	T16I	AA	29	3.2	0	na	0	0	0	0	0	0	0	0	0	0	0	0	29	82.9	0	0	0	0	0	0
exonuclease	I42V	AA	141	15.4	0	na	0	0	0	0	0	0	0	0	0	0	0	0	0	0	0	0	133	97.1	8	100
exonuclease	A394V	AA	232	25.3	0	na	0	0	0	0	0	0	0	0	0	0	1	0.5	0	0	231	99.1	0	0	0	0
exonuclease	Y420S	AA	20	2.2	0	na	3	3.1	1	4.8	0	0	0	0	3	2.1	0	0	2	5.7	11	4.7	0	0	0	0
exonuclease	Y420X	AA	21	2.3	0	na	4	4.1	0	0	0	0	0	0	3	2.1	5	2.4	0	0	8	3.4	1	0.7	0	0
exonuclease	V421X	AA	31	3.4	0	na	6	6.1	1	4.8	0	0	0	0	5	3.5	5	2.4	1	2.9	12	5.2	1	0.7	0	0
exonuclease	N422X	AA	33	3.6	0	na	6	6.1	1	4.8	0	0	0	0	7	5	5	2.4	1	2.9	12	5.2	1	0.7	0	0
exonuclease	K423X	AA	34	3.7	0	na	6	6.1	1	4.8	0	0	0	0	7	5	5	2.4	1	2.9	13	5.6	1	0.7	0	0
exonuclease	H424X	AA	29	3.2	0	na	5	5.1	1	4.8	0	0	0	0	6	4.3	5	2.4	1	2.9	10	4.3	1	0.7	0	0
exonuclease	A425X	AA	31	3.4	0	na	5	5.1	1	4.8	0	0	0	0	7	5	5	2.4	1	2.9	11	4.7	1	0.7	0	0
exonuclease	F426X	AA	32	3.5	0	na	6	6.1	0	0	0	0	0	0	7	5	5	2.4	0	0	13	5.6	1	0.7	0	0
exonuclease	H427X	AA	19	2.1	0	na	2	2	0	0	1	2.6	0	0	4	2.8	4	2	0	0	8	3.4	0	0	0	0
exonuclease	T428X	AA	18	2	0	na	2	2	0	0	1	2.6	0	0	3	2.1	4	2	0	0	8	3.4	0	0	0	0
exonuclease	P429X	AA	17	1.9	0	na	2	2	1	4.8	1	2.6	0	0	2	1.4	4	2	0	0	7	3	0	0	0	0
exonuclease	N438X	AA	18	2	0	na	0	0	0	0	1	2.6	0	0	1	0.7	2	1	3	8.6	9	3.9	2	1.5	0	0
exonuclease	L439X	AA	18	2	0	na	1	1	0	0	1	2.6	0	0	2	1.4	1	0.5	3	8.6	8	3.4	2	1.5	0	0
exonuclease	K440X	AA	19	2.1	0	na	1	1	0	0	1	2.6	0	0	3	2.1	1	0.5	3	8.6	8	3.4	2	1.5	0	0
exonuclease	P443X	AA	22	2.4	0	na	2	2	0	0	1	2.6	0	0	4	2.8	0	0	3	8.6	10	4.3	2	1.5	0	0
exonuclease	F444X	AA	27	2.9	0	na	2	2	0	0	1	2.6	0	0	4	2.8	1	0.5	3	8.6	14	6	2	1.5	0	0
exonuclease	F445X	AA	28	3.1	0	na	2	2	0	0	1	2.6	0	0	4	2.8	1	0.5	3	8.6	15	6.4	2	1.5	0	0
exonuclease	Y446X	AA	20	2.2	0	na	2	2	0	0	1	2.6	0	0	4	2.8	0	0	3	8.6	10	4.3	0	0	0	0
exonuclease	S448X	AA	17	1.9	0	na	3	3.1	0	0	0	0	0	0	4	2.8	0	0	1	2.9	9	3.9	0	0	0	0
exonuclease	D449X	AA	17	1.9	0	na	3	3.1	0	0	0	0	0	0	4	2.8	0	0	1	2.9	9	3.9	0	0	0	0
exonuclease	S450X	AA	21	2.3	0	na	3	3.1	0	0	0	0	0	0	7	5	1	0.5	1	2.9	9	3.9	0	0	0	0
exonuclease	P451X	AA	22	2.4	0	na	3	3.1	0	0	0	0	0	0	5	3.5	1	0.5	1	2.9	11	4.7	1	0.7	0	0
exonuclease	S454X	AA	20	2.2	0	na	2	2	0	0	0	0	0	0	4	2.8	2	1	0	0	11	4.7	1	0.7	0	0
exonuclease	H455X	AA	20	2.2	0	na	2	2	0	0	0	0	0	0	4	2.8	2	1	0	0	11	4.7	1	0.7	0	0
exonuclease	G456X	AA	24	2.6	0	na	3	3.1	0	0	0	0	0	0	5	3.5	3	1.5	0	0	12	5.2	1	0.7	0	0
exonuclease	K457X	AA	19	2.1	0	na	2	2	0	0	0	0	0	0	3	2.1	3	1.5	0	0	10	4.3	1	0.7	0	0
exonuclease	Q458X	AA	17	1.9	0	na	0	0	0	0	0	0	0	0	3	2.1	3	1.5	0	0	10	4.3	1	0.7	0	0
exonuclease	V459X	AA	20	2.2	0	na	0	0	0	0	0	0	0	0	3	2.1	3	1.5	1	2.9	12	5.2	1	0.7	0	0
exonuclease	R476X	AA	18	2	0	na	1	1	0	0	0	0	0	0	1	0.7	2	1	2	5.7	11	4.7	1	0.7	0	0
exonuclease	C477X	AA	18	2	0	na	1	1	0	0	0	0	0	0	1	0.7	2	1	2	5.7	11	4.7	1	0.7	0	0
helicase	P77L	AA	441	33.2	0	0	0	0	6	15	0	0	0	0	1	0.4	1	0.4	51	100	382	99.5	0	0	0	0
helicase	R129K	AA	34	2.6	0	0	0	0	0	0	0	0	0	0	0	0	0	0	0	0	34	8.9	0	0	0	0
helicase	K218R	AA	37	2.8	0	0	0	0	37	92.5	0	0	0	0	0	0	0	0	0	0	0	0	0	0	0	0
helicase	E244G	AA	17	1.3	0	0	0	0	0	0	17	31.5	0	0	0	0	0	0	0	0	0	0	0	0	0	0
helicase	E261D	AA	49	3.7	0	0	1	0.6	40	100	0	0	0	0	8	3.5	0	0	0	0	0	0	0	0	0	0
helicase	M274I	AA	33	2.5	0	0	31	18.8	0	0	0	0	0	0	2	0.9	0	0	0	0	0	0	0	0	0	0
helicase	L297P	AA	17	1.3	0	0	16	9.7	0	0	0	0	0	0	0	0	1	0.4	0	0	0	0	0	0	0	0
helicase	E341D	AA	20	1.5	0	0	0	0	0	0	2	3.7	0	0	0	0	0	0	1	2	15	3.9	2	1.4	0	0
helicase	K460R	AA	35	2.6	0	0	0	0	0	0	0	0	0	0	1	0.4	34	14	0	0	0	0	0	0	0	0
helicase	R392C	NN	10	0	0	0	0	0	0	0	1	1	0	0	0	0	0	0	0	0	1	0	0	0	8	100
intergenic	A28271T	NN	158	12	0	0	0	0	0	0	0	0	0	0	0	0	0	0	1	2	2	0	147	100	8	100
intergenic	C100C	NN	1166	89	1	50	126	80	29	72	42	82	4	40	170	76	209	86	50	100	380	99	147	100	8	100
intergenic	C21T	NN	38	18	0	0	0	0	0	0	0	0	0	0	2	6	0	0	0	0	2	3	34	100	0	0
intergenic	C241T	NN	1307	99	1	50	157	100	40	100	51	100	10	100	221	100	241	100	50	100	382	100	146	99	8	100
intergenic	G210T	NN	433	33	0	0	0	0	0	0	0	0	0	0	0	0	1	0	50	100	382	100	0	0	0	0
intergenic	G29742T	NN	343	31	0	0	0	0	4	10	0	0	0	0	1	0	1	0	40	100	297	99	0	0	0	0
intergenic	G29755G	NN	1057	99	2	100	114	100	39	100	40	100	8	100	209	99	196	100	40	100	289	100	120	100	0	0
intergenic	D3E	NN	240	18	0	0	0	0	0	0	0	0	0	0	0	0	240	99	0	0	0	0	0	0	0	0
intergenic	D3H	NN	240	18	0	0	0	0	0	0	0	0	0	0	0	0	240	99	0	0	0	0	0	0	0	0
intergenic	D3V	NN	240	18	0	0	0	0	0	0	0	0	0	0	0	0	240	99	0	0	0	0	0	0	0	0
intergenic	S413R	NN	8	0	0	0	0	0	0	0	0	0	0	0	0	0	0	0	0	0	0	0	0	0	8	100
leader	E87D	AA	29	2.2	0	0	0	0	0	0	0	0	0	0	1	0.4	0	0	0	0	28	7.3	0	0	0	0
leader	S135R	NN	8	0	0	0	0	0	0	0	0	0	0	0	0	0	0	0	0	0	0	0	0	0	8	100
M	A2S	AA	25	1.9	0	0	0	0	0	0	0	0	0	0	0	0	0	0	0	0	25	6.5	0	0	0	0
M	D3G	AA	60	4.6	0	0	21	12.8	0	0	0	0	0	0	0	0	0	0	0	0	0	0	39	28.5	0	0
M	Q19E	AA	133	10.1	0	0	0	0	0	0	0	0	0	0	0	0	0	0	0	0	0	0	126	92	7	87.5
M	A63T	AA	141	10.7	0	0	0	0	0	0	0	0	0	0	0	0	0	0	0	0	0	0	134	97.8	7	87.5
M	I82T	AA	436	33.1	0	0	0	0	0	0	1	1.9	3	30	0	0	1	0.4	51	100	380	99.5	0	0	0	0
N	D3L	AA	238	18.1	0	0	0	0	0	0	0	0	0	0	0	0	237	98.3	0	0	0	0	1	0.7	0	0
N	Q9L	AA	94	7.2	0	0	0	0	0	0	0	0	0	0	0	0	0	0	0	0	94	24.5	0	0	0	0
N	P13L	AA	142	10.8	0	0	0	0	0	0	0	0	1	11.1	2	0.9	0	0	0	0	0	0	132	97.1	7	87.5
N	D63G	AA	111	8.5	0	0	0	0	0	0	0	0	0	0	0	0	1	0.4	3	5.9	107	27.9	0	0	0	0
N	V72I	AA	21	1.6	0	0	0	0	0	0	20	37	0	0	1	0.4	0	0	0	0	0	0	0	0	0	0
N	S187L	AA	38	2.9	0	0	37	22.8	0	0	0	0	0	0	1	0.4	0	0	0	0	0	0	0	0	0	0
N	S194L	AA	20	1.5	0	0	20	12.3	0	0	0	0	0	0	0	0	0	0	0	0	0	0	0	0	0	0
N	P199L	AA	25	1.9	0	0	25	15.4	0	0	0	0	0	0	0	0	0	0	0	0	0	0	0	0	0	0
N	P199S	AA	22	1.7	0	0	0	0	0	0	21	38.9	0	0	1	0.4	0	0	0	0	0	0	0	0	0	0
N	R203K	AA	436	33.2	0	0	0	0	0	0	54	100	0	0	1	0.4	239	99.2	0	0	2	0.5	133	97.8	7	87.5
N	R203M	AA	431	32.8	0	0	1	0.6	0	0	0	0	0	0	0	0	1	0.4	51	100	378	98.7	0	0	0	0
N	G204R	AA	430	32.7	0	0	0	0	0	0	54	100	0	0	1	0.4	233	96.7	0	0	2	0.5	133	97.8	7	87.5
N	M210I	AA	22	1.7	0	0	0	0	0	0	19	35.2	0	0	2	0.9	0	0	0	0	1	0.3	0	0	0	0
N	G215C	AA	379	28.9	0	0	0	0	0	0	0	0	0	0	0	0	1	0.4	0	0	378	98.7	0	0	0	0
N	A220V	AA	224	17.1	0	0	1	0.6	0	0	0	0	0	0	223	98.2	0	0	0	0	0	0	0	0	0	0
N	M234I	AA	43	3.3	0	0	2	1.2	39	97.5	1	1.9	0	0	1	0.4	0	0	0	0	0	0	0	0	0	0
N	S235F	AA	240	18.3	0	0	0	0	0	0	0	0	0	0	0	0	239	99.2	0	0	1	0.3	0	0	0	0
N	S327L	AA	15	1.1	0	0	0	0	0	0	0	0	0	0	9	4	1	0.4	0	0	4	1	1	0.7	0	0
N	A376T	AA	31	2.4	0	0	0	0	30	75	0	0	0	0	1	0.4	0	0	0	0	0	0	0	0	0	0
N	D377Y	AA	438	33.4	0	0	0	0	3	7.5	0	0	0	0	10	4.4	0	0	49	96.1	376	98.2	0	0	0	0
nsp2	K81N	AA	45	3.6	0	0	0	0	0	0	0	0	0	0	0	0	0	0	0	0	45	12.6	0	0	0	0
nsp2	N280Y	AA	1	0.1	0	0	0	0	0	0	0	0	0	0	0	0	1	0.4	0	0	0	0	0	0	0	0
nsp2	L550F	AA	35	2.8	0	0	0	0	0	0	0	0	0	0	0	0	35	14.9	0	0	0	0	0	0	0	0
nsp2	T634I	AA	29	2.3	0	0	29	19.2	0	0	0	0	0	0	0	0	0	0	0	0	0	0	0	0	0	0
nsp2	T85I	NN	9	0	0	0	0	0	0	0	0	0	9	90	0	0	0	0	0	0	0	0	0	0	0	0
nsp3	K38R	AA	137	10.3	0	0	0	0	0	0	0	0	0	0	0	0	0	0	0	0	0	0	137	93.2	0	0
nsp3	F106X	AA	21	1.6	1	50	3	1.8	1	2.5	0	0	0	0	9	3.9	7	2.9	0	0	0	0	0	0	0	0
nsp3	T183I	AA	206	15.5	0	0	0	0	0	0	0	0	0	0	0	0	206	85.1	0	0	0	0	0	0	0	0
nsp3	V286X	AA	17	1.3	0	0	5	3	0	0	1	1.9	0	0	7	3.1	4	1.7	0	0	0	0	0	0	0	0
nsp3	H295Y	AA	26	2	0	0	26	15.8	0	0	0	0	0	0	0	0	0	0	0	0	0	0	0	0	0	0
nsp3	A488S	AA	357	26.8	0	0	0	0	0	0	0	0	0	0	0	0	0	0	0	0	357	93	0	0	0	0
nsp3	P822L	AA	50	3.8	0	0	0	0	2	5	0	0	0	0	0	0	0	0	47	92.2	1	0.3	0	0	0	0
nsp3	A890D	AA	215	16.1	0	0	1	0.6	0	0	0	0	0	0	0	0	214	88.4	0	0	0	0	0	0	0	0
nsp3	E906D	AA	23	1.7	0	0	0	0	0	0	0	0	0	0	0	0	0	0	0	0	23	6	0	0	0	0
nsp3	V1069I	AA	41	3.1	0	0	0	0	1	2.5	0	0	0	0	0	0	0	0	0	0	0	0	40	27.2	0	0
nsp3	V1150A	AA	34	2.6	0	0	0	0	0	0	0	0	0	0	0	0	0	0	1	2	30	7.8	3	2	0	0
nsp3	S1206L	AA	26	2	0	0	25	15.2	0	0	0	0	0	0	0	0	0	0	0	0	1	0.3	0	0	0	0
nsp3	P1228L	AA	358	26.9	0	0	0	0	0	0	0	0	0	0	2	0.9	0	0	0	0	356	92.7	0	0	0	0
nsp3	L1266I	AA	137	10.3	0	0	0	0	0	0	0	0	0	0	0	0	0	0	0	0	0	0	137	93.2	0	0
nsp3	T1269I	AA	17	1.3	0	0	1	0.6	13	32.5	0	0	0	0	2	0.9	1	0.4	0	0	0	0	0	0	0	0
nsp3	A1374V	AA	19	1.4	0	0	0	0	0	0	2	3.7	0	0	0	0	0	0	0	0	17	4.4	0	0	0	0
nsp3	T1384S	AA	18	1.4	0	0	2	1.2	0	0	1	1.9	0	0	2	0.9	0	0	3	5.9	10	2.6	0	0	0	0
nsp3	I1412T	AA	212	15.9	0	0	2	1.2	0	0	0	0	0	0	0	0	209	86.4	0	0	1	0.3	0	0	0	0
nsp3	P1469S	AA	362	27.2	0	0	2	1.2	0	0	0	0	0	0	1	0.4	0	0	0	0	359	93.5	0	0	0	0
nsp3	L1685F	AA	25	1.9	0	0	25	15.2	0	0	0	0	0	0	0	0	0	0	0	0	0	0	0	0	0	0
nsp3	A1711V	AA	113	8.5	0	0	0	0	0	0	0	0	0	0	0	0	0	0	0	0	113	29.4	0	0	0	0
nsp3	A1796V	AA	35	2.6	0	0	0	0	0	0	0	0	0	0	4	1.7	0	0	0	0	31	8.1	0	0	0	0
nsp3	A1892T	AA	141	10.6	0	0	0	0	0	0	0	0	0	0	0	0	0	0	0	0	1	0.3	140	95.2	0	0
nsp3	G489S	NN	8	0	0	0	0	0	0	0	0	0	0	0	0	0	0	0	0	0	0	0	0	0	8	100
nsp3	T24I	NN	8	0	0	0	0	0	0	0	0	0	0	0	0	0	0	0	0	0	0	0	0	0	8	100
nsp4	A146V	AA	29	2.2	0	0	0	0	0	0	0	0	0	0	0	0	1	0.4	0	0	28	7.3	0	0	0	0
nsp4	V167L	AA	385	28.9	0	0	0	0	0	0	0	0	0	0	1	0.4	1	0.4	0	0	383	99.7	0	0	0	0
nsp4	M324I	AA	41	3.1	0	0	0	0	40	100	0	0	0	0	0	0	0	0	0	0	1	0.3	0	0	0	0
nsp4	A446V	AA	52	3.9	0	0	0	0	0	0	0	0	1	10	0	0	0	0	51	100	0	0	0	0	0	0
nsp4	T492I	AA	537	40.3	0	0	0	0	0	0	0	0	3	30	0	0	0	0	0	0	383	99.7	143	97.3	8	100
nsp4	L264F	NN	9	0	0	0	0	0	0	0	0	0	0	0	1	0	0	0	0	0	0	0	0	0	8	100
nsp4	L438F	NN	8	0	0	0	0	0	0	0	0	0	0	0	0	0	0	0	0	0	0	0	0	0	8	100
nsp4	T327I	NN	8	0	0	0	0	0	0	0	0	0	0	0	0	0	0	0	0	0	0	0	0	0	8	100
nsp6	F34X	AA	83	6.7	2	100	14	9.8	7	17.9	4	8	4	57.1	33	17.2	18	8	0	0	1	0.3	0	0	0	0
nsp6	L37F	AA	24	1.9	0	0	6	4.2	0	0	0	0	0	0	1	0.5	0	0	5	9.8	9	2.4	3	2	0	0
nsp6	A54S	AA	25	2	0	0	0	0	0	0	0	0	0	0	25	13	0	0	0	0	0	0	0	0	0	0
nsp6	T77A	AA	375	30.1	0	0	0	0	0	0	0	0	0	0	0	0	0	0	0	0	375	98.2	0	0	0	0
nsp6	V149A	AA	50	4	0	0	0	0	0	0	0	0	0	0	0	0	0	0	50	98	0	0	0	0	0	0
nsp6	T181I	AA	51	4.1	0	0	0	0	0	0	0	0	1	14.3	0	0	0	0	50	98	0	0	0	0	0	0
nsp6	I189V	AA	135	10.8	0	0	0	0	0	0	0	0	0	0	0	0	0	0	0	0	0	0	135	91.8	0	0
nsp6	G107S	NN	139	10	0	0	0	0	0	0	0	0	0	0	0	0	22	9	0	0	0	0	117	96	0	0
nsp8	Q24R	AA	16	1.2	0	0	0	0	0	0	0	0	0	0	0	0	16	6.6	0	0	0	0	0	0	0	0
ORF10	V30L	NN	219	17	0	0	5	3	2	5	1	2	0	0	211	95	0	0	0	0	0	0	0	0	0	0
ORF3a	K16N	AA	41	3.1	0	0	0	0	0	0	0	0	0	0	40	17.5	0	0	0	0	1	0.3	0	0	0	0
ORF3a	S26L	AA	433	32.8	0	0	1	0.6	0	0	0	0	0	0	1	0.4	0	0	51	100	380	99.2	0	0	0	0
ORF3a	Q38R	AA	24	1.8	0	0	24	14.7	0	0	0	0	0	0	0	0	0	0	0	0	0	0	0	0	0	0
ORF3a	Q57H	AA	59	4.5	0	0	9	5.5	39	100	2	3.8	9	90	0	0	0	0	0	0	0	0	0	0	0	0
ORF3a	V163L	AA	18	1.4	0	0	1	0.6	0	0	16	30.8	0	0	1	0.4	0	0	0	0	0	0	0	0	0	0
ORF3a	G172R	AA	25	1.9	0	0	25	15.3	0	0	0	0	0	0	0	0	0	0	0	0	0	0	0	0	0	0
ORF3a	G174D	AA	17	1.3	0	0	0	0	0	0	0	0	0	0	0	0	17	7.1	0	0	0	0	0	0	0	0
ORF3a	V202L	AA	25	1.9	0	0	23	14.1	0	0	0	0	0	0	0	0	0	0	0	0	2	0.5	0	0	0	0
ORF3a	T223I	AA	12	0.9	0	0	0	0	2	5.1	0	0	0	0	0	0	0	0	0	0	1	0.3	1	0.7	8	100
ORF6	D61H	NN	8	0	0	0	0	0	0	0	0	0	0	0	0	0	0	0	0	0	0	0	0	0	8	100
ORF6	D61V	NN	8	0	0	0	0	0	0	0	0	0	0	0	0	0	0	0	0	0	0	0	0	0	8	100
ORF7a	T120I	NN	336	33	0	0	1	1	2	7	0	0	0	0	0	0	1	0	40	100	291	100	1	0	0	0
ORF7a	V82A	NN	299	31	0	0	0	0	2	8	0	0	0	0	0	0	1	0	36	100	260	99	0	0	0	0
ORF7b	T40I	NN	238	21	0	0	0	0	0	0	0	0	0	0	2	0	1	0	0	0	235	100	0	0	0	0
ORF8	Q27_	NN	233	21	0	0	2	1	0	0	0	0	0	0	0	0	229	99	0	0	2	0	0	0	0	0
ORF8	R52I	NN	233	21	0	0	2	1	0	0	0	0	0	0	0	0	231	99	0	0	0	0	0	0	0	0
ORF8	Y73C	NN	235	17	0	0	0	0	0	0	0	0	0	0	0	0	235	99	0	0	0	0	0	0	0	0
polymerase	E197K	NN	41	3	0	0	0	0	0	0	0	0	0	0	0	0	0	0	41	80	0	0	0	0	0	0
polymerase	K184N	NN	41	3	0	0	1	0	40	100	0	0	0	0	0	0	0	0	0	0	0	0	0	0	0	0
polymerase	L912P	NN	241	18	0	0	1	0	0	0	0	0	0	0	0	0	240	99	0	0	0	0	0	0	0	0
polymerase	P412L	NN	240	18	0	0	0	0	0	0	0	0	0	0	0	0	240	99	0	0	0	0	0	0	0	0
polymerase	S758F	NN	9	0	0	0	0	0	0	0	0	0	0	0	1	0	0	0	0	0	0	0	0	0	8	100
polymerase	T600I	NN	152	11	0	0	0	0	0	0	0	0	0	0	0	0	2	0	0	0	3	0	147	100	0	0
polymerase	T613I	NN	240	18	0	0	0	0	0	0	0	0	0	0	0	0	240	99	0	0	0	0	0	0	0	0
polymerase	_775Y	NN	41	3	0	0	0	0	40	100	0	0	0	0	0	0	0	0	0	0	1	0	0	0	0	0
S	D405N	NN	8	0	0	0	0	0	0	0	0	0	0	0	0	0	0	0	0	0	0	0	0	0	8	100
S	R408S	NN	8	0	0	0	0	0	0	0	0	0	0	0	0	0	0	0	0	0	0	0	0	0	8	100
S	S371F	NN	140	10	0	0	0	0	0	0	0	0	0	0	0	0	0	0	0	0	0	0	132	97	8	100
S	S371P	NN	132	10	0	0	0	0	0	0	0	0	0	0	0	0	0	0	0	0	0	0	132	97	0	0
S	T19I	NN	8	0	0	0	0	0	0	0	0	0	0	0	0	0	0	0	0	0	0	0	0	0	8	100
S	T376A	NN	8	0	0	0	0	0	0	0	0	0	0	0	0	0	0	0	0	0	0	0	0	0	8	100
S	V213G	NN	8	0	0	0	0	0	0	0	0	0	0	0	0	0	0	0	0	0	0	0	0	0	8	100
S	INS215_7E	AA	67	5	0	0	0	0	0	0	0	0	0	0	0	0	0	0	0	0	0	0	67	45.6	0	0
S	INS215_2P	AA	67	5	0	0	0	0	0	0	0	0	0	0	0	0	0	0	0	0	0	0	67	45.6	0	0
S	INS215_1E	AA	66	5	0	0	0	0	0	0	0	0	0	0	0	0	0	0	0	0	0	0	66	44.9	0	0
S	L5F	AA	16	1.2	0	0	2	1.2	0	0	1	1.9	0	0	2	0.9	2	0.8	1	2	6	1.6	2	1.4	0	0
S	T19R	AA	278	20.9	0	0	0	0	3	7.5	0	0	0	0	2	0.9	1	0.4	26	51	246	64.1	0	0	0	0
S	A67V	AA	139	10.4	0	0	0	0	0	0	0	0	0	0	1	0.4	11	4.5	0	0	0	0	127	86.4	0	0
S	T95I	AA	230	17.3	0	0	0	0	0	0	0	0	0	0	2	0.9	0	0	0	0	105	27.3	123	83.7	0	0
S	S98F	AA	27	2	0	0	25	15.2	0	0	0	0	0	0	1	0.4	1	0.4	0	0	0	0	0	0	0	0
S	G142D	AA	228	17.1	0	0	0	0	0	0	0	0	0	0	0	0	1	0.4	10	19.6	87	22.7	123	83.7	7	87.5
S	Y144V	AA	210	15.8	0	0	0	0	0	0	0	0	0	0	0	0	210	86.8	0	0	0	0	0	0	0	0
S	Y145H	AA	25	1.9	0	0	0	0	0	0	0	0	0	0	0	0	0	0	0	0	25	6.5	0	0	0	0
S	E156G	AA	337	25.3	0	0	0	0	0	0	0	0	0	0	1	0.4	1	0.4	39	76.5	296	77.1	0	0	0	0
S	G181V	AA	18	1.4	0	0	0	0	0	0	0	0	0	0	0	0	1	0.4	0	0	17	4.4	0	0	0	0
S	R190K	AA	27	2	0	0	1	0.6	0	0	0	0	0	0	26	11.4	0	0	0	0	0	0	0	0	0	0
S	L212I	AA	122	9.2	0	0	0	0	0	0	0	0	0	0	0	0	0	0	0	0	0	0	122	83	0	0
S	A222V	AA	268	20.1	0	0	4	2.4	0	0	0	0	0	0	184	80.3	1	0.4	49	96.1	30	7.8	0	0	0	0
S	P251L	AA	23	1.7	0	0	0	0	0	0	0	0	0	0	0	0	0	0	0	0	23	6	0	0	0	0
S	A262S	AA	59	4.4	0	0	1	0.6	0	0	0	0	0	0	57	24.9	0	0	0	0	1	0.3	0	0	0	0
S	P272L	AA	60	4.5	0	0	0	0	0	0	0	0	0	0	59	25.8	0	0	0	0	1	0.3	0	0	0	0
S	G339D	AA	139	10.4	0	0	0	0	0	0	0	0	0	0	0	0	0	0	0	0	0	0	131	89.1	8	100
S	R346K	AA	61	4.6	0	0	0	0	0	0	0	0	0	0	0	0	0	0	0	0	0	0	61	41.5	0	0
S	S371L	AA	129	9.7	0	0	0	0	0	0	0	0	0	0	0	0	0	0	0	0	0	0	129	87.8	0	0
S	S373P	AA	137	10.3	0	0	0	0	0	0	0	0	0	0	0	0	0	0	0	0	0	0	129	87.8	8	100
S	S375F	AA	137	10.3	0	0	0	0	0	0	0	0	0	0	0	0	0	0	0	0	0	0	129	87.8	8	100
S	K417N	AA	138	10.4	0	0	0	0	0	0	0	0	0	0	0	0	0	0	0	0	0	0	130	88.4	8	100
S	N440K	AA	129	9.7	0	0	0	0	0	0	0	0	0	0	0	0	0	0	0	0	0	0	128	87.1	1	12.5
S	G446S	AA	136	10.2	0	0	0	0	0	0	0	0	0	0	0	0	0	0	0	0	1	0.3	135	91.8	0	0
S	L452R	AA	428	32.1	0	0	1	0.6	0	0	0	0	0	0	0	0	1	0.4	51	100	375	97.7	0	0	0	0
S	S477N	AA	173	13	0	0	1	0.6	28	70	0	0	0	0	0	0	0	0	0	0	0	0	136	92.5	8	100
S	T478K	AA	572	42.9	0	0	0	0	0	0	0	0	0	0	0	0	1	0.4	51	100	376	97.9	136	92.5	8	100
S	E484A	AA	145	10.9	0	0	0	0	0	0	0	0	0	0	0	0	0	0	0	0	1	0.3	136	92.5	8	100
S	Q493R	AA	144	10.8	0	0	0	0	0	0	0	0	0	0	0	0	0	0	0	0	0	0	136	92.5	8	100
S	G496S	AA	137	10.3	0	0	0	0	0	0	0	0	0	0	0	0	0	0	0	0	1	0.3	136	92.5	0	0
S	Q498R	AA	145	10.9	0	0	0	0	0	0	0	0	0	0	0	0	0	0	0	0	1	0.3	136	92.5	8	100
S	N501Y	AA	368	27.6	0	0	2	1.2	0	0	0	0	1	10	0	0	218	90.1	0	0	3	0.8	136	92.5	8	100
S	Y505H	AA	144	10.8	0	0	0	0	0	0	0	0	0	0	0	0	1	0.4	0	0	0	0	135	91.8	8	100
S	T547K	AA	143	10.7	0	0	0	0	0	0	0	0	0	0	0	0	0	0	0	0	0	0	143	97.3	0	0
S	A570D	AA	240	18	0	0	0	0	0	0	0	0	0	0	0	0	240	99.2	0	0	0	0	0	0	0	0
S	D614G	AA	1317	98.9	1	50	161	97.6	40	100	54	100	10	100	228	99.6	242	100	51	100	379	98.7	143	97.3	8	100
S	A623V	AA	32	2.4	0	0	0	0	0	0	0	0	0	0	1	0.4	0	0	31	60.8	0	0	0	0	0	0
S	H655Y	AA	152	11.4	0	0	0	0	0	0	0	0	0	0	0	0	0	0	0	0	1	0.3	143	97.3	8	100
S	Q677H	AA	16	1.2	0	0	0	0	0	0	0	0	0	0	1	0.4	0	0	0	0	15	3.9	0	0	0	0
S	N679K	AA	154	11.6	0	0	0	0	0	0	0	0	0	0	0	0	0	0	0	0	2	0.5	144	98	8	100
S	P681R	AA	429	32.2	0	0	1	0.6	0	0	0	0	0	0	0	0	1	0.4	51	100	376	97.9	0	0	0	0
S	P681H	AA	387	29.1	0	0	0	0	0	0	0	0	3	30	0	0	241	99.6	0	0	0	0	135	91.8	8	100
S	A701V	AA	33	2.5	0	0	0	0	0	0	0	0	0	0	0	0	0	0	0	0	1	0.3	32	21.8	0	0
S	T716I	AA	244	18.3	0	0	0	0	0	0	0	0	3	30	1	0.4	240	99.2	0	0	0	0	0	0	0	0
S	N764K	AA	152	11.4	0	0	0	0	0	0	0	0	0	0	0	0	0	0	0	0	0	0	144	98	8	100
S	D796Y	AA	152	11.4	0	0	0	0	0	0	0	0	0	0	0	0	0	0	0	0	0	0	144	98	8	100
S	N856K	AA	142	10.7	0	0	0	0	0	0	0	0	0	0	0	0	0	0	0	0	0	0	142	96.6	0	0
S	S939F	AA	43	3.2	0	0	0	0	12	30	20	37	0	0	2	0.9	0	0	0	0	9	2.3	0	0	0	0
S	S943T	AA	18	1.4	0	0	3	1.8	2	5	1	1.9	1	10	9	3.9	2	0.8	0	0	0	0	0	0	0	0
S	D950N	AA	414	31.1	0	0	0	0	0	0	0	0	0	0	0	0	0	0	51	100	363	94.5	0	0	0	0
S	Q954H	AA	149	11.2	0	0	0	0	0	0	0	0	0	0	0	0	0	0	0	0	1	0.3	140	95.2	8	100
S	N969K	AA	148	11.1	0	0	0	0	0	0	0	0	0	0	0	0	0	0	1	2	0	0	139	94.6	8	100
S	L981F	AA	139	10.4	0	0	0	0	0	0	0	0	0	0	0	0	0	0	0	0	0	0	139	94.6	0	0
S	S982A	AA	240	18	0	0	1	0.6	0	0	0	0	0	0	0	0	239	98.8	0	0	0	0	0	0	0	0
S	A1070V	AA	39	2.9	0	0	1	0.6	0	0	0	0	0	0	38	16.6	0	0	0	0	0	0	0	0	0	0
S	D1118H	AA	239	17.9	0	0	0	0	0	0	0	0	0	0	0	0	238	98.3	0	0	1	0.3	0	0	0	0
S	G1124V	AA	34	2.6	0	0	0	0	0	0	0	0	0	0	0	0	0	0	31	60.8	3	0.8	0	0	0	0
S	L1224F	AA	19	1.4	0	0	0	0	0	0	0	0	0	0	19	8.3	0	0	0	0	0	0	0	0	0	0
S	L1224F	AA	19	1.4	0	0	0	0	0	0	0	0	0	0	19	8.3	0	0	0	0	0	0	0	0	0	0
X3C-like proteinase	T111X	AA	85	6.4	0	0	19	11.6	3	7.5	2	3.9	4	40	41	18	16	6.7	0	0	0	0	0	0	0	0
X3C-like proteinase	P132H	AA	152	11.5	0	0	0	0	0	0	0	0	0	0	0	0	0	0	0	0	0	0	144	99.3	8	100
X3C-like proteinase	P132S	AA	17	1.3	0	0	0	0	0	0	17	33.3	0	0	0	0	0	0	0	0	0	0	0	0	0	0
X3C-like proteinase	P241H	AA	31	2.3	0	0	0	0	0	0	0	0	0	0	0	0	0	0	31	60.8	0	0	0	0	0	0

[truncated: 2 more sheets: Sup. Table 10, References to Sup. Table 8]
